# Supplementary material for: The Human T-cell Leukemia Virus capsid protein is a potential drug target
Source: Nat Commun. 2025 Dec 4;16:10892. doi: 10.1038/s41467-025-65899-2 (PMC12678768; doi:10.1038/s41467-025-65899-2)
Supplement: Supplementary file 6 — Source Data [file 41467_2025_65899_MOESM6_ESM.zip]

Archive with 5 entries (4 files):
- Source Data File/
- Source Data File/Source Data_Fig6.xlsx
- __MACOSX/Source Data File/._Source Data_Fig6.xlsx
- Source Data File/Source Data_Supplementary Fig3.xlsx
- __MACOSX/Source Data File/._Source Data_Supplementary Fig3.xlsx
