# Supplementary material for: The Human T-cell Leukemia Virus capsid protein is a potential drug target
Source: Nat Commun. 2025 Dec 4;16:10892. doi: 10.1038/s41467-025-65899-2 (PMC12678768; doi:10.1038/s41467-025-65899-2)
Supplement: Supplementary file 6 — Source Data [file 41467_2025_65899_MOESM6_ESM.zip › Source Data File/Source Data_Fig6.xlsx]

## Sheet: Fig.6a
Infectivity_WT-A vs WT-C
	% GFP+ Cells
	WT-A	WT-C
Exp028	1.04	1.88
Exp033	1.74	2.94
Exp039	1.76	3.28
Exp040	2.3	3.47
Exp040	1.22	1.99
Exp045	1.31	2.13
Exp048	1.46	2.71
Exp093	2.24	3.26

## Sheet: Fig.6b,c
Lenacapavir
HIV
	0nM	5nM	50nM
Exp045	56.3	35.9	0.61
Exp048	74.7	39.9	0.00562
Exp070	59.6	26	0.4
Exp083	91.7	59	0.024
HTLV	WT-A			WT-C
	0nM	5nM	50nM	0nM	5nM	50nM
Exp045	1.31	1.28	0.95	2.13	2.1	1.22
Exp048	1.46	1.71	0.96	2.71	2.6	1.51
Exp070	1.95	2.02	1.63	3.54	2.42	2.13
Exp083	1.33	1.441	0.74	1.72	1.84	1.07

## Sheet: Fig.6d_1
Infectivity							Normalised Data
	Exp042	Exp043	Exp044	Mean	pvalue			Exp042	Exp043	Exp044
UT	0	0	0	0			NPC	0.05	0.053	0.073		2.18341	1.35204	2.26708
NPC	0.05	0.05	0.07	0.06	<0.0001		WT-C	2.29	3.92	3.22		100	100	100
WT-C	2.29	3.92	3.22	3.14			K18A	0.15	0.078	0.055		6.55022	1.9898	1.70807
K18A	0.15	0.08	0.06	0.09	<0.0001		H71A	0.03	0.0067	0.00334		1.31004	0.170918	0.103727
H71A	0.03	0.01	0	0.01	<0.0001		H72A	0.22	0.32	0.26		9.60699	8.16327	8.07453
H72A	0.22	0.32	0.26	0.27	<0.0001		R98A	0.28	0.4	0.29		12.2271	10.2041	9.00621
R98A	0.28	0.4	0.29	0.32	<0.0001		W117A	0.01	0.00534	0.00529		0.436681	0.136224	0.164286
W117A	0.01	0.01	0.01	0.01	<0.0001		Q73A	1.25	1.36	1.25		54.5852	34.6939	38.8199
Q73A	1.25	1.36	1.25	1.29	<0.0001		D76A	0.23	0.22	0.21		10.0437	5.61224	6.52174
D76A	0.23	0.22	0.21	0.22	<0.0001		S80A	2.38	2.96	2.63		103.93	75.5102	81.677
S80A	2.38	2.96	2.63	2.66	0.6499		Q21A	0.52	0.6	0.53		22.7074	15.3061	16.4596
Q21A	0.52	0.6	0.53	0.55	<0.0001		K24A	0	0.00229	0.00193		0	0.0584184	0.0599379
K24A	0	0	0	0	<0.0001		E26A	0.01	0.00706	0.0039		0.436681	0.180102	0.121118
E26A	0.01	0.01	0	0.01	<0.0001		Q39A	0.33	0.52	0.4		14.4105	13.2653	12.4224
Q39A	0.33	0.52	0.4	0.42	<0.0001		Q46A	2.5	3.69	2.96		109.17	94.1327	91.9255
Q46A	2.5	3.69	2.96	3.05	>0.9999		D57A	0.06	0.048	0.045		2.62009	1.22449	1.39752
D57A	0.06	0.05	0.05	0.05	<0.0001		Y61A	0	0.00418	0.00218		0	0.106633	0.0677019
Y61A	0	0	0	0	<0.0001		Y174A	0.01	0.0044	0.00255		0.436681	0.112245	0.0791925
Y174A	0.01	0	0	0.01	<0.0001		R188A	0.06	0.12	0.086		2.62009	3.06122	2.67081
R188A	0.06	0.12	0.09	0.09	<0.0001		H190A	4.98	7.3	6.73		217.467	186.224	209.006
H190A	4.98	7.3	6.73	6.34	<0.0001
								Exp054	Exp058	Exp059
	Exp054	Exp058	Exp059	Mean			NPC	0.018	0.047	0.024		0.769231	1.55116	0.926641
NPC	0.018	0.047	0.024	0.03	<0.0001		WT-C	2.34	3.03	2.59		100	100	100
WT-C	2.34	3.03	2.59	2.65			Q56A	0.95	1.56	1.23		40.5983	51.4851	47.4903
Q56A	0.95	1.56	1.23	1.25	0.0052		Q60A	2.26	3.29	2.33		96.5812	108.581	89.9614
Q60A	2.26	3.29	2.33	2.63	>0.9999		Y113F	1.9	2.91	2.35		81.1966	96.0396	90.7336
Y113F	1.9	2.91	2.35	2.39	0.8296

## Sheet: Fig.6d_2
p19 Production							Normalised Data
	Exp063	Exp064	Exp065	Mean	p-value		NPC	0	0	0	0
K18A	22530	32840	30000	28456.7	0.9992		WT	100	100	100	100
H71A	12030	15340	20260	15876.7	0.0021		K18A	72.8184	105.731	92.9944	90.5145
H72A	8435	8789	12030	9751.33	<0.0001		Q21A	103.652	107.373	134.687	115.237
R98A	13970	14260	15000	14410	0.0006		K24A	32.3853	20.7695	26.6956	26.6168
W117A	8789	12770	11520	11026.3	<0.0001		E26A	74.3374	72.9234	95.9082	81.0563
Q73A	50230	45850	55440	50506.7	<0.0001		Q39A	132.191	123.728	144.42	133.447
D76A	39240	45260	54450	46316.7	0.0036		Q46A	87.6212	78.2357	100.992	88.9496
S80A	37220	40140	52760	43373.3	0.0326		Y61A	33.1286	34.8358	37.8177	35.2607
Q21A	32070	33350	43450	36290	0.9012		Q73A	162.346	147.618	171.854	160.606
K24A	10020	6451	8612	8361	<0.0001		D76A	126.826	145.718	168.785	147.11
E26A	23000	22650	30940	25530	0.7279		S80A	120.297	129.234	163.546	137.692
Q39A	40900	38430	46590	41973.3	0.0819		Q56A	115.352	116.388	127.216	119.652
Q46A	27110	24300	32580	27996.7	0.9955		Q60A	86.8455	102.254	105.766	98.2883
D57A	24180	22880	30000	25686.7	0.7585		H71A	38.8817	49.3883	62.8022	50.3574
Y61A	10250	10820	12200	11090	<0.0001		H72A	27.2624	28.2968	37.2908	30.95
Y174A	22880	26330	37620	28943.3	>0.9999		D57A	78.1513	73.6639	92.9944	81.6032
R188A	23060	26930	31380	27123.3	0.9602		R98A	45.1519	45.9111	46.4972	45.8534
H190A	33800	31630	36220	33883.3	>0.9999		Y113F	79.1209	80.9079	114.104	91.3777
Q56A	35690	36150	41040	37626.7	0.6642		W117A	28.4066	41.114	35.7099	35.0768
Q60A	26870	31760	34120	30916.7	>0.9999		Y174A	73.9496	84.7714	116.615	91.7787
Y113F	24480	25130	36810	28806.7	0.9999		R188A	74.5314	86.7032	97.2722	86.1689
WT-C	30940	31060	32260	31420			H190A	109.244	101.835	112.275	107.785
NPC	< Curve	< Curve	< Curve		<0.0001

## Sheet: Primers
Primers
	CA-C Cloning
	CA-C Gibson Cloning FW1 (insert + vector overhang)	GCTATGACCATGATTACGCCAAGCTTgcggccgcCCCGGGGGCTGGCCGCTCATCACTG
	CA-C Gibson Cloning RV1 (insert + vector overhang)	GTTGTAAAACGACGGCCAGTGAATTCagatctATGGTTAGAGAGTTAGTGGCCCGCAGG
	CA-C Gibson Cloning FW2 (vector)	GAATTCACTGGCCGTCGTTTTACAAC
	CA-C Gibson Cloning RV2 (vector)	AAGCTTGGCGTAATCATGGTCATAGCTG
	Overlapping PCR_Not 1_FW	GATC GCGGCCGC CCCGGGGGCTGGCCGCTCATCACTG
	Overlapping PCR_Bgl2_RV	GATC AGATCT ATGGTTAGAGAGTTAGTGGCCCG
	CA Mutants
	K18A FW	CGTGGCAAATGGCGGACCTACAGG
	K18A RV	CCTGTAGGTCCGCCATTTGCCACG
	Q21A FW	ATGAAGGACCTAGCGGCCATCAAGC
	Q21A RV	GCTTGATGGCCGCTAGGTCCTTCAT
	K24A FW	CTACAGGCCATCGCGCAAGAGGTCTC
	K24A RV	GAGACCTCTTGCGCGATGGCCTGTAG
	E26A FW	CATCAAGCAAGCGGTCTCCCAAG
	E26A RV	CTTGGGAGACCGCTTGCTTGATG
	Q39A FW	CCCAGTTTATGGCGACCATCCGGC
	Q39A RV	GCCGGATGGTCGCCATAAACTGGG
	Q46A FW	GGCTTGCAGTGGCGCAGTTTGACC
	Q46A RV	GGTCAAACTGCGCCACTGCAAGCC
	Q56A FW	TGCCAAGGACCTCGCGGACCTCCTGCAGTA
	Q56A RV	TACTGCAGGAGGTCCGCGAGGTCCTTGGCA
	D57A FW	GGACCTCCAGGCCCTCCTGCAGTAC
	D57A RV	GTACTGCAGGAGGGCCTGGAGGTCC
	Q60A FW	CAGGACCTCCTGGCGTACCTTTGCTC
	Q60A RV	GAGCAAAGGTACGCCAGGAGGTCCTG
	Y61A FW	GACCTCCTGCAGGCCCTTTGCTCCTC
	Y61A RV	GAGGAGCAAAGGGCCTGCAGGAGGTC
	H71A FW	TAGCCTCCCTCGCTCATCAGCAGC
	H71A RV	GCTGCTGATGAGCGAGGGAGGCTA
	H72A FW	CTCCCTCCATGCTCAGCAGCTAG
	H72A RV	CTAGCTGCTGAGCATGGAGGGAG
	Q73A FW	CCCTCCATCATGCGCAGCTAGATAG
	Q73A RV	CTATCTAGCTGCGCATGATGGAGGG
	D76A FW	CATCAGCAGCTAGCTAGCCTTATATC
	D76A RV	GATATAAGGCTAGCTAGCTGCTGATG
	S80A FW	GATAGCCTTATAGCTGAGGCTGAG
	S80A RV	CTCAGCCTCAGCTATAAGGCTATC
	R98A FW	CCGGTCCCCTCGCTGTCCAAGCCAAC
	R98A RV	GTTGGCTTGGACAGCGAGGGGACCGG
	Y113F FW	GAGGCGAGAATTCCAGCAACTTTG
	Y113F RV	CAAAGTTGCTGGAATTCTCGCCTC
	W117A FW	TACCAGCAACTTGCGCTCACCGCATTTG
	W117A RV	CAAATGCGGTGAGCGCAAGTTGCTGGTA
	Y174A FW	GCTCCTTAGCCGCCTCCAATGCAAAC
	Y174A RV	GTTTGCATTGGAGGCGGCTAAGGAGC
	R188A FW	TACTACAGGCCGCAGGACACACCAATAG
	R188A RV	CTATTGGTGTGTCCTGCGGCCTGTAGTA
	H190A FW	AGGCCCGAGGAGCCACCAATAGCC
	H190A RV	GGCTATTGGTGGCTCCTCGGGCCT
