# Supplementary material for: The Human T-cell Leukemia Virus capsid protein is a potential drug target
Source: Nat Commun. 2025 Dec 4;16:10892. doi: 10.1038/s41467-025-65899-2 (PMC12678768; doi:10.1038/s41467-025-65899-2)
Supplement: Supplementary file 6 — Source Data [file 41467_2025_65899_MOESM6_ESM.zip › Source Data File/Source Data_Supplementary Fig3.xlsx]

## Sheet: Supplementary Fig.3a,b
Capillary	Sample ID	Inflection Point #1 for Ratio (Unfolding)
29	HTLV1_CA_TRIS_pH9	54.6479
30	HTLV1_CA_TRIS_pH8	57.326
34	HTLV1_CA_HEPES_pH7	59.0917
36	HTLV1_CA_MES_pH6	61.348
Fluorescence 350/330 Ratio (Unfolding)
	Capillary	29	30	34	36
	Sample ID	HTLV1_CA_TRIS_pH9	HTLV1_CA_TRIS_pH8	HTLV1_CA_HEPES_pH7	HTLV1_CA_MES_pH6
Time [s]	Temperature [°C]	Fluorescence [counts]	Fluorescence [counts]	Fluorescence [counts]	Fluorescence [counts]
-3.55421	20	0.527869	0.497342	0.52316	0.519289
18.4452	20.0563	0.512278	0.509035	0.510595	0.510793
24.7633	20.1127	0.511845	0.509293	0.511109	0.512189
29.7071	20.169	0.513771	0.511299	0.512037	0.512216
34.1893	20.2254	0.512878	0.509727	0.511757	0.511081
37.9861	20.2817	0.513101	0.509581	0.511464	0.512699
41.6157	20.3381	0.513501	0.509917	0.510795	0.512099
44.9783	20.3944	0.51242	0.510498	0.510826	0.51268
48.1078	20.4508	0.513583	0.509374	0.510238	0.512488
50.9175	20.5071	0.513222	0.509381	0.511576	0.511862
53.7223	20.5635	0.513497	0.509386	0.511309	0.512591
56.3381	20.6198	0.512693	0.509311	0.511452	0.51176
58.8903	20.6762	0.512067	0.50972	0.510602	0.512032
61.387	20.7325	0.512596	0.509519	0.511959	0.512803
63.7867	20.7889	0.513577	0.509126	0.511722	0.513169
66.0988	20.8452	0.512729	0.509681	0.510728	0.511696
68.3105	20.9016	0.512636	0.5094	0.512157	0.512097
70.472	20.9579	0.51289	0.509599	0.511398	0.512077
72.6464	21.0143	0.51241	0.509473	0.511618	0.513639
74.7942	21.0706	0.512813	0.509166	0.511427	0.511653
76.8514	21.127	0.51329	0.509427	0.511919	0.512341
78.8501	21.1833	0.513379	0.509534	0.511174	0.512077
80.8506	21.2397	0.51342	0.509441	0.511708	0.511751
82.8407	21.296	0.513696	0.508942	0.511123	0.511265
84.7995	21.3524	0.513756	0.509446	0.510988	0.512751
86.7502	21.4087	0.512863	0.510546	0.510308	0.51158
88.6203	21.4651	0.512338	0.510589	0.511618	0.512216
90.4825	21.5214	0.513829	0.50963	0.511445	0.512178
92.2576	21.5778	0.513987	0.509607	0.51192	0.511249
94.1097	21.6341	0.51395	0.509129	0.511216	0.512358
95.9586	21.6905	0.514168	0.509126	0.511517	0.512015
97.785	21.7468	0.512786	0.509959	0.511281	0.512565
99.5896	21.8032	0.513028	0.509365	0.511589	0.512848
101.34	21.8595	0.513107	0.509669	0.51106	0.512376
103.043	21.9159	0.513234	0.509029	0.511258	0.512355
104.769	21.9722	0.513809	0.509609	0.511473	0.512199
106.47	22.0285	0.513348	0.509444	0.510796	0.512124
108.267	22.0849	0.51269	0.50939	0.511242	0.511858
110.045	22.1412	0.512436	0.510058	0.511302	0.512184
111.734	22.1976	0.513758	0.509187	0.511408	0.512245
113.373	22.2539	0.513164	0.509191	0.512346	0.512422
115.085	22.3103	0.513053	0.509457	0.512143	0.512282
116.782	22.3666	0.514175	0.509035	0.511946	0.512513
118.487	22.423	0.513222	0.509125	0.512311	0.51219
120.157	22.4793	0.513124	0.509046	0.512514	0.511287
121.866	22.5357	0.51249	0.510199	0.510674	0.510667
123.487	22.592	0.512389	0.510284	0.511988	0.511665
125.196	22.6484	0.512183	0.510848	0.511758	0.511545
126.977	22.7047	0.512355	0.510387	0.51149	0.511414
128.7	22.7611	0.513115	0.508814	0.511416	0.510681
130.35	22.8174	0.513732	0.509749	0.512059	0.511937
132.022	22.8738	0.513593	0.51003	0.511809	0.512948
133.685	22.9301	0.51278	0.510937	0.511551	0.512696
135.374	22.9865	0.513071	0.510046	0.510975	0.512014
137	23.0428	0.513195	0.50991	0.511143	0.512107
138.642	23.0992	0.512976	0.509699	0.511888	0.512401
140.341	23.1555	0.513231	0.509528	0.512357	0.512574
142.027	23.2119	0.513975	0.509629	0.511936	0.512404
143.774	23.2682	0.513152	0.509864	0.51125	0.511824
145.499	23.3246	0.512739	0.509601	0.511822	0.512054
147.18	23.3809	0.51299	0.50884	0.512342	0.512431
148.829	23.4373	0.512881	0.508318	0.511795	0.512303
150.597	23.4936	0.513896	0.509857	0.512009	0.512528
152.36	23.55	0.514112	0.509475	0.512465	0.512279
154.042	23.6063	0.51236	0.509892	0.511955	0.511887
155.691	23.6627	0.512722	0.509599	0.51216	0.512887
157.354	23.719	0.513448	0.510356	0.512362	0.512782
158.985	23.7754	0.512985	0.509377	0.512779	0.512405
160.676	23.8317	0.513815	0.50881	0.511507	0.512337
162.331	23.8881	0.514101	0.509447	0.512393	0.512982
164.056	23.9444	0.513129	0.509602	0.510452	0.513596
165.804	24.0008	0.514061	0.509399	0.511046	0.512314
167.495	24.0571	0.513209	0.509841	0.511845	0.51202
169.105	24.1134	0.512497	0.509993	0.510872	0.511994
170.772	24.1698	0.512397	0.509603	0.511519	0.511921
172.436	24.2261	0.513034	0.510325	0.511601	0.511655
174.155	24.2825	0.513403	0.509804	0.510854	0.512273
175.938	24.3388	0.51282	0.509544	0.510906	0.511911
177.699	24.3952	0.512882	0.510058	0.512887	0.511764
179.352	24.4515	0.513099	0.510002	0.511726	0.511107
181.037	24.5079	0.51287	0.509722	0.51185	0.511446
182.73	24.5642	0.513302	0.508873	0.51119	0.511812
184.372	24.6206	0.514336	0.508351	0.511246	0.512313
186.095	24.6769	0.513673	0.50869	0.510985	0.512097
187.813	24.7333	0.51206	0.509672	0.511165	0.512373
189.47	24.7896	0.512858	0.509998	0.510851	0.51315
191.139	24.846	0.513629	0.510213	0.511362	0.512215
192.85	24.9023	0.513122	0.509792	0.512106	0.5116
194.548	24.9587	0.512735	0.509185	0.511397	0.512792
196.228	25.015	0.513707	0.50893	0.511406	0.512461
197.888	25.0714	0.512643	0.508826	0.511353	0.511773
199.599	25.1277	0.5121	0.509512	0.511158	0.512612
201.293	25.1841	0.512335	0.510253	0.510991	0.512625
202.998	25.2404	0.51311	0.509992	0.511958	0.511742
204.677	25.2968	0.512839	0.510244	0.512605	0.511914
206.362	25.3531	0.513634	0.509633	0.512027	0.512767
208.019	25.4095	0.513401	0.508909	0.511348	0.511882
209.713	25.4658	0.513406	0.509958	0.511434	0.511796
211.387	25.5222	0.513524	0.509288	0.510362	0.511566
213.107	25.5785	0.512571	0.510008	0.511516	0.512111
214.809	25.6349	0.513735	0.509372	0.512082	0.512369
216.503	25.6912	0.512637	0.510374	0.511821	0.51158
218.144	25.7476	0.512993	0.510319	0.51222	0.510816
219.831	25.8039	0.512793	0.510143	0.511292	0.513115
221.537	25.8603	0.513561	0.510203	0.511979	0.512662
223.27	25.9166	0.514201	0.509744	0.511633	0.513162
224.936	25.973	0.513123	0.509484	0.511505	0.512495
226.635	26.0293	0.512861	0.509298	0.512266	0.512541
228.348	26.0856	0.512573	0.509197	0.511197	0.512156
230.067	26.142	0.513004	0.50961	0.511999	0.513285
231.672	26.1983	0.51367	0.509704	0.512157	0.512596
233.344	26.2547	0.514099	0.510702	0.511067	0.511933
235.055	26.311	0.513491	0.510283	0.510842	0.512326
236.786	26.3674	0.513211	0.51067	0.511754	0.51176
238.433	26.4237	0.513315	0.51018	0.512112	0.512289
240.084	26.4801	0.513363	0.509168	0.511758	0.513252
241.774	26.5364	0.513364	0.508806	0.511255	0.512443
243.44	26.5928	0.513483	0.508965	0.510882	0.512167
245.171	26.6491	0.513755	0.510096	0.510923	0.512874
246.883	26.7055	0.513322	0.509919	0.511893	0.512927
248.615	26.7618	0.513692	0.509433	0.51177	0.512792
250.325	26.8182	0.513492	0.509517	0.511477	0.512279
251.983	26.8745	0.514064	0.509216	0.511013	0.513022
253.596	26.9309	0.514019	0.509687	0.510962	0.513182
255.304	26.9872	0.513202	0.50954	0.511646	0.512581
256.988	27.0436	0.512713	0.50985	0.511588	0.512691
258.705	27.0999	0.512744	0.511072	0.511813	0.512027
260.387	27.1563	0.513202	0.510395	0.511999	0.511788
262.065	27.2126	0.513718	0.509676	0.510887	0.511155
263.728	27.269	0.512995	0.509958	0.510321	0.512119
265.433	27.3253	0.514302	0.509001	0.511412	0.512742
267.149	27.3817	0.513572	0.509363	0.511106	0.512679
268.899	27.438	0.514226	0.510175	0.511034	0.512536
270.653	27.4944	0.513843	0.510236	0.511092	0.513834
272.352	27.5507	0.513973	0.509441	0.510731	0.512141
273.979	27.6071	0.513694	0.50948	0.510527	0.511898
275.665	27.6634	0.513948	0.510119	0.510095	0.513017
277.401	27.7198	0.513633	0.509617	0.510795	0.512857
279.135	27.7761	0.513914	0.51033	0.511432	0.512495
280.802	27.8325	0.51379	0.509415	0.511328	0.512846
282.482	27.8888	0.514543	0.50957	0.511151	0.512481
284.102	27.9452	0.513944	0.509611	0.511336	0.512438
285.747	28.0015	0.513159	0.510224	0.511609	0.512168
287.49	28.0579	0.513094	0.509762	0.511765	0.511879
289.24	28.1142	0.512539	0.509627	0.511807	0.512594
290.864	28.1705	0.512939	0.509481	0.511828	0.512741
292.479	28.2269	0.513568	0.508961	0.511714	0.512174
294.178	28.2832	0.514171	0.508955	0.51062	0.512316
295.858	28.3396	0.514166	0.508791	0.510617	0.512024
297.635	28.3959	0.514263	0.509701	0.511719	0.511431
299.406	28.4523	0.513861	0.508951	0.510821	0.512344
301.036	28.5086	0.513202	0.509985	0.511158	0.513819
302.608	28.565	0.51341	0.510131	0.51149	0.51231
304.288	28.6213	0.51364	0.509569	0.511851	0.512351
305.991	28.6777	0.513807	0.509672	0.511497	0.511248
307.707	28.734	0.513417	0.510349	0.511502	0.512658
309.376	28.7904	0.513203	0.510333	0.51231	0.511842
311.071	28.8467	0.512356	0.51059	0.511648	0.511866
312.739	28.9031	0.513615	0.509839	0.511918	0.511363
314.448	28.9594	0.513495	0.50922	0.511291	0.512854
316.153	29.0158	0.513687	0.50865	0.511801	0.513259
317.882	29.0721	0.513674	0.509685	0.512224	0.512955
319.556	29.1285	0.513786	0.509177	0.512104	0.511841
321.258	29.1848	0.514042	0.508222	0.510428	0.512432
322.932	29.2412	0.51431	0.509066	0.511129	0.512146
324.63	29.2975	0.514103	0.509194	0.512172	0.51221
326.279	29.3539	0.514793	0.509874	0.512393	0.512683
327.951	29.4102	0.514122	0.51021	0.512259	0.512624
329.624	29.4666	0.514137	0.509543	0.512471	0.51244
331.293	29.5229	0.514524	0.50955	0.511776	0.511983
333.017	29.5793	0.513491	0.510147	0.51101	0.51192
334.725	29.6356	0.513305	0.509409	0.511453	0.511908
336.536	29.692	0.514605	0.510022	0.510984	0.510999
338.335	29.7483	0.514474	0.509445	0.511412	0.511778
339.96	29.8047	0.514139	0.509209	0.510812	0.511749
341.558	29.861	0.513465	0.509692	0.510347	0.511012
343.229	29.9174	0.514295	0.510186	0.512027	0.511665
344.876	29.9737	0.514236	0.510433	0.512573	0.513382
346.64	30.0301	0.513969	0.509478	0.511557	0.512248
348.396	30.0864	0.51371	0.510361	0.512566	0.511941
350.063	30.1427	0.51364	0.509787	0.512642	0.512017
351.676	30.1991	0.515279	0.509791	0.513425	0.512043
353.343	30.2554	0.514534	0.510106	0.510824	0.512919
354.993	30.3118	0.514244	0.510373	0.51193	0.512007
356.696	30.3681	0.514225	0.511343	0.511535	0.51193
358.377	30.4245	0.514106	0.511133	0.511225	0.512448
360.096	30.4808	0.513578	0.509026	0.510862	0.512419
361.792	30.5372	0.513167	0.509705	0.510795	0.512729
363.512	30.5935	0.513208	0.509969	0.511224	0.511902
365.177	30.6499	0.51413	0.510224	0.510678	0.513029
366.908	30.7062	0.514985	0.509134	0.511714	0.510927
368.585	30.7626	0.514056	0.509493	0.511917	0.511956
370.295	30.8189	0.513281	0.509361	0.511564	0.512669
371.984	30.8753	0.513704	0.508788	0.511925	0.512964
373.69	30.9316	0.514321	0.510286	0.511554	0.512906
375.32	30.988	0.513859	0.50996	0.510947	0.511923
376.978	31.0443	0.514773	0.509368	0.511613	0.51197
378.681	31.1007	0.514794	0.509947	0.511769	0.512701
380.391	31.157	0.514237	0.510146	0.511205	0.512796
382.065	31.2134	0.513702	0.50973	0.511673	0.513159
383.724	31.2697	0.513391	0.509706	0.511514	0.51308
385.426	31.3261	0.51479	0.509887	0.510512	0.512681
387.098	31.3824	0.514339	0.511119	0.511025	0.512876
388.838	31.4388	0.514213	0.508729	0.511382	0.511542
390.558	31.4951	0.514306	0.509903	0.511893	0.512143
392.252	31.5515	0.514186	0.510267	0.511095	0.512822
393.911	31.6078	0.515331	0.511021	0.510666	0.512752
395.606	31.6642	0.513703	0.509856	0.511821	0.511535
397.273	31.7205	0.514469	0.510078	0.512285	0.511316
398.993	31.7769	0.514122	0.509916	0.511296	0.512039
400.698	31.8332	0.514245	0.50989	0.511399	0.512514
402.385	31.8896	0.514155	0.509999	0.511243	0.512402
404.02	31.9459	0.513492	0.509258	0.510673	0.511208
405.713	32.0023	0.513448	0.510153	0.511501	0.512835
407.403	32.0586	0.513851	0.509645	0.511701	0.513223
409.121	32.115	0.514201	0.509433	0.511644	0.511927
410.793	32.1713	0.514866	0.509397	0.511652	0.512148
412.494	32.2276	0.514104	0.510062	0.512226	0.513267
414.154	32.284	0.514585	0.509855	0.51169	0.512895
415.861	32.3403	0.51306	0.511516	0.511804	0.513453
417.535	32.3967	0.513235	0.510483	0.511732	0.512694
419.254	32.453	0.514014	0.509516	0.510923	0.51198
420.915	32.5094	0.513856	0.510058	0.511291	0.512465
422.609	32.5657	0.515449	0.510006	0.511703	0.51373
424.285	32.6221	0.515142	0.510348	0.512123	0.513728
425.997	32.6784	0.514304	0.511087	0.511562	0.513313
427.68	32.7348	0.513649	0.510934	0.51183	0.511992
429.371	32.7911	0.513889	0.510202	0.512716	0.511736
431.084	32.8475	0.514755	0.510133	0.511799	0.512915
432.775	32.9038	0.514414	0.510647	0.510671	0.512814
434.462	32.9602	0.513565	0.510251	0.511152	0.512878
436.116	33.0165	0.513362	0.509634	0.511781	0.513306
437.843	33.0729	0.513785	0.509824	0.511585	0.512502
439.55	33.1292	0.513503	0.510453	0.51181	0.512328
441.3	33.1856	0.514009	0.509723	0.511761	0.513403
443.041	33.2419	0.513874	0.509513	0.511196	0.512744
444.702	33.2983	0.515579	0.510689	0.511806	0.512344
446.318	33.3546	0.515022	0.509721	0.511541	0.512407
447.992	33.411	0.514778	0.51012	0.511491	0.512869
449.657	33.4673	0.515582	0.509983	0.512078	0.513185
451.361	33.5237	0.515135	0.51051	0.511785	0.513095
453.054	33.58	0.514425	0.509739	0.512019	0.513415
454.771	33.6364	0.514705	0.509633	0.511713	0.513073
456.441	33.6927	0.513711	0.510147	0.511556	0.513264
458.13	33.7491	0.514482	0.510307	0.510695	0.513382
459.781	33.8054	0.514131	0.509466	0.511326	0.513731
461.478	33.8618	0.51399	0.510397	0.511718	0.514032
463.175	33.9181	0.515299	0.510351	0.512139	0.5146
464.923	33.9745	0.514076	0.511553	0.511392	0.514029
466.606	34.0308	0.51482	0.511232	0.512442	0.513815
468.312	34.0872	0.514253	0.511033	0.511876	0.514204
469.981	34.1435	0.513782	0.510981	0.51167	0.512706
471.675	34.1998	0.51549	0.512136	0.511564	0.511441
473.348	34.2562	0.515565	0.511108	0.511902	0.511851
475.054	34.3125	0.513768	0.510976	0.511315	0.513277
476.762	34.3689	0.513852	0.510858	0.51108	0.51369
478.488	34.4252	0.515275	0.510548	0.511293	0.513659
480.154	34.4816	0.515283	0.510688	0.511401	0.513773
481.822	34.5379	0.514757	0.510548	0.511874	0.513301
483.505	34.5943	0.514135	0.510491	0.51287	0.513016
485.165	34.6506	0.514185	0.511185	0.513172	0.512977
486.851	34.707	0.514252	0.509888	0.512208	0.512415
488.517	34.7633	0.514137	0.510433	0.512063	0.512808
490.24	34.8197	0.514488	0.510983	0.511938	0.512904
491.93	34.876	0.513873	0.509265	0.511935	0.513418
493.665	34.9324	0.514895	0.510123	0.512186	0.513586
495.374	34.9887	0.514848	0.509525	0.51185	0.513634
497.077	35.0451	0.51551	0.510404	0.511845	0.514297
498.745	35.1014	0.515703	0.510461	0.511673	0.512862
500.426	35.1578	0.515473	0.511246	0.512089	0.513
502.068	35.2141	0.515496	0.510485	0.511322	0.512108
503.777	35.2705	0.515754	0.511327	0.51183	0.513001
505.46	35.3268	0.515196	0.51142	0.512041	0.514019
507.19	35.3832	0.514447	0.510376	0.511479	0.512342
508.884	35.4395	0.515484	0.509782	0.510706	0.513358
510.578	35.4959	0.515975	0.510831	0.511466	0.513069
512.2	35.5522	0.515431	0.510386	0.512212	0.512946
513.892	35.6086	0.516054	0.511248	0.511546	0.513256
515.594	35.6649	0.515702	0.510857	0.510919	0.513197
517.324	35.7213	0.515432	0.509959	0.512018	0.512678
519.025	35.7776	0.515703	0.510869	0.511855	0.513109
520.743	35.834	0.515578	0.510388	0.512311	0.51317
522.399	35.8903	0.515465	0.510501	0.512381	0.514021
524.112	35.9467	0.515359	0.510301	0.511871	0.512918
525.769	36.003	0.515972	0.510524	0.512232	0.513281
527.439	36.0594	0.515927	0.510739	0.512	0.513057
529.105	36.1157	0.515348	0.510672	0.511735	0.511481
530.763	36.1721	0.515167	0.510717	0.512018	0.512162
532.512	36.2284	0.516233	0.510392	0.511944	0.513403
534.237	36.2847	0.516862	0.509859	0.512429	0.513632
535.94	36.3411	0.515864	0.5109	0.512488	0.513712
537.614	36.3974	0.515927	0.510367	0.512006	0.512746
539.315	36.4538	0.514804	0.510383	0.512209	0.513261
540.994	36.5101	0.515545	0.510709	0.512328	0.514021
542.699	36.5665	0.515102	0.510624	0.512041	0.514566
544.375	36.6228	0.51496	0.511311	0.511523	0.51411
546.09	36.6792	0.515831	0.51123	0.511488	0.513981
547.782	36.7355	0.514836	0.510698	0.511963	0.513976
549.481	36.7919	0.515884	0.510804	0.511383	0.513641
551.15	36.8482	0.516548	0.511611	0.512738	0.513481
552.839	36.9046	0.515815	0.511728	0.512532	0.513258
554.489	36.9609	0.516143	0.511107	0.513012	0.513477
556.189	37.0173	0.516286	0.511223	0.512018	0.514344
557.868	37.0736	0.516607	0.51132	0.513763	0.513583
559.576	37.13	0.515926	0.510733	0.512849	0.515159
561.254	37.1863	0.515786	0.511538	0.511762	0.513677
562.982	37.2427	0.516026	0.511068	0.510945	0.513085
564.685	37.299	0.516337	0.51188	0.511908	0.514724
566.393	37.3554	0.516206	0.511114	0.511622	0.515084
568.034	37.4117	0.516808	0.511519	0.511341	0.514533
569.712	37.4681	0.516663	0.510152	0.512131	0.51496
571.415	37.5244	0.516289	0.51082	0.51266	0.514024
573.171	37.5808	0.515558	0.511551	0.511748	0.513876
574.819	37.6371	0.516076	0.511151	0.511157	0.514664
576.508	37.6935	0.517785	0.510723	0.512116	0.514145
578.234	37.7498	0.51775	0.510695	0.512861	0.51376
579.951	37.8062	0.517827	0.511404	0.513363	0.513681
581.593	37.8625	0.517435	0.511472	0.51329	0.513559
583.232	37.9189	0.516826	0.511166	0.512399	0.514082
584.935	37.9752	0.516258	0.511387	0.512507	0.513779
586.608	38.0316	0.515355	0.510296	0.513261	0.513384
588.346	38.0879	0.517627	0.511473	0.513395	0.515497
590.084	38.1443	0.517177	0.511899	0.513651	0.51548
591.755	38.2006	0.517392	0.510831	0.513162	0.514414
593.38	38.2569	0.518065	0.510722	0.513396	0.515154
595.051	38.3133	0.516539	0.511584	0.512065	0.514653
596.708	38.3696	0.516479	0.511625	0.511561	0.514188
598.433	38.426	0.516326	0.5111	0.51171	0.514167
600.151	38.4823	0.516415	0.511113	0.512497	0.513955
601.869	38.5387	0.516615	0.510947	0.512872	0.515063
603.538	38.595	0.517658	0.510756	0.512314	0.513963
605.247	38.6514	0.51769	0.510977	0.512327	0.51411
606.942	38.7077	0.518415	0.510459	0.512577	0.512998
608.643	38.7641	0.517274	0.510788	0.513155	0.515398
610.324	38.8204	0.516697	0.511759	0.512109	0.514575
612.046	38.8768	0.517793	0.509202	0.513843	0.516586
613.764	38.9331	0.51789	0.509707	0.512579	0.514407
615.473	38.9895	0.518077	0.510694	0.513163	0.514361
617.091	39.0458	0.517639	0.511628	0.512961	0.514704
618.752	39.1022	0.517702	0.511698	0.512467	0.515335
620.42	39.1585	0.518081	0.511868	0.513078	0.515062
622.125	39.2149	0.516662	0.510921	0.512688	0.51374
623.833	39.2712	0.517036	0.511826	0.512428	0.514479
625.581	39.3276	0.517574	0.5116	0.51282	0.514897
627.281	39.3839	0.517802	0.511581	0.512839	0.514925
629	39.4403	0.517912	0.511971	0.512756	0.514819
630.628	39.4966	0.518182	0.511866	0.512785	0.514649
632.247	39.553	0.518487	0.511551	0.512491	0.515336
633.978	39.6093	0.517154	0.511675	0.51248	0.515549
635.647	39.6657	0.516489	0.5123	0.513174	0.515218
637.371	39.722	0.517883	0.511466	0.513023	0.515287
639.057	39.7784	0.518408	0.511341	0.512772	0.514014
640.748	39.8347	0.51825	0.511628	0.513206	0.515027
642.41	39.8911	0.518042	0.511328	0.512965	0.514551
644.136	39.9474	0.518662	0.511121	0.512262	0.51419
645.813	40.0038	0.518442	0.511201	0.512774	0.514186
647.49	40.0601	0.518892	0.512443	0.512937	0.514299
649.119	40.1165	0.519354	0.51259	0.512737	0.515459
650.834	40.1728	0.518646	0.512358	0.513288	0.515958
652.563	40.2292	0.518729	0.512144	0.512787	0.515758
654.295	40.2855	0.518965	0.511223	0.513538	0.515723
655.954	40.3418	0.518319	0.511908	0.513171	0.515756
657.637	40.3982	0.519804	0.51152	0.514296	0.515633
659.282	40.4545	0.519873	0.512048	0.512944	0.515088
661.007	40.5109	0.519692	0.511815	0.51265	0.515693
662.81	40.5672	0.518331	0.511402	0.512863	0.517009
664.445	40.6236	0.518524	0.511163	0.512883	0.516463
666.166	40.6799	0.5185	0.51074	0.512816	0.516199
667.888	40.7363	0.519247	0.511384	0.512976	0.516542
669.573	40.7926	0.51941	0.511476	0.512999	0.516017
671.259	40.849	0.520074	0.512903	0.512766	0.516167
672.893	40.9053	0.519814	0.512613	0.513209	0.516063
674.533	40.9617	0.519428	0.511905	0.513654	0.515992
676.239	41.018	0.518954	0.512434	0.513759	0.515965
677.919	41.0744	0.518811	0.513075	0.51345	0.515023
679.644	41.1307	0.519679	0.512837	0.512731	0.515575
681.36	41.1871	0.519741	0.512509	0.513772	0.516234
683.073	41.2434	0.519915	0.512917	0.513166	0.515881
684.767	41.2998	0.519513	0.512061	0.512052	0.516392
686.437	41.3561	0.518655	0.512917	0.512091	0.517509
688.066	41.4125	0.519291	0.512717	0.512474	0.517038
689.772	41.4688	0.520189	0.512266	0.512951	0.51733
691.474	41.5252	0.520179	0.512256	0.513662	0.518423
693.208	41.5815	0.519839	0.51181	0.513601	0.516298
694.936	41.6379	0.519763	0.511722	0.51185	0.516752
696.611	41.6942	0.520424	0.512329	0.514673	0.517498
698.205	41.7506	0.520234	0.512209	0.513835	0.517764
699.868	41.8069	0.519992	0.512615	0.513265	0.516202
701.558	41.8633	0.520351	0.512424	0.511752	0.517708
703.285	41.9196	0.52023	0.512786	0.51411	0.516819
705.018	41.976	0.52081	0.512806	0.513251	0.517289
706.756	42.0323	0.520654	0.512849	0.514572	0.51694
708.385	42.0887	0.52031	0.512553	0.514845	0.517354
710.043	42.145	0.520086	0.511999	0.515005	0.518133
711.73	42.2014	0.520687	0.513021	0.513931	0.517895
713.451	42.2577	0.519321	0.512259	0.513601	0.517133
715.216	42.314	0.520075	0.512997	0.514198	0.516617
716.836	42.3704	0.520591	0.512734	0.514098	0.516673
718.54	42.4267	0.520977	0.512765	0.51394	0.517582
720.274	42.4831	0.52225	0.513186	0.514484	0.518472
721.952	42.5394	0.522925	0.513348	0.514457	0.517748
723.638	42.5958	0.52233	0.512885	0.514233	0.517374
725.354	42.6521	0.521957	0.512518	0.514525	0.51817
727.072	42.7085	0.522412	0.5133	0.514148	0.518311
728.76	42.7648	0.521831	0.513836	0.513115	0.518123
730.424	42.8212	0.521784	0.513073	0.513254	0.518632
732.139	42.8775	0.522199	0.513079	0.513509	0.519041
733.84	42.9339	0.523304	0.513209	0.512581	0.518605
735.521	42.9902	0.523356	0.514221	0.513404	0.518009
737.182	43.0466	0.523059	0.514646	0.513889	0.518628
738.854	43.1029	0.522087	0.513513	0.51568	0.519743
740.484	43.1593	0.521401	0.513697	0.514195	0.520258
742.182	43.2156	0.522852	0.513648	0.515396	0.520055
743.897	43.272	0.522892	0.513759	0.513602	0.519763
745.584	43.3283	0.522671	0.51383	0.514965	0.517991
747.237	43.3847	0.522465	0.513552	0.513912	0.517485
748.932	43.441	0.523868	0.512631	0.514561	0.520922
750.618	43.4974	0.523265	0.513459	0.515037	0.519297
752.302	43.5537	0.523556	0.514054	0.514107	0.51904
753.976	43.6101	0.524466	0.513931	0.515063	0.51909
755.693	43.6664	0.523454	0.514135	0.516978	0.519386
757.367	43.7228	0.52329	0.514425	0.515166	0.519813
759.071	43.7791	0.524413	0.513781	0.514196	0.519417
760.793	43.8355	0.523719	0.513391	0.514756	0.519637
762.517	43.8918	0.524301	0.514349	0.514706	0.519733
764.153	43.9482	0.524356	0.513471	0.515011	0.52006
765.844	44.0045	0.525198	0.514823	0.514924	0.521004
767.528	44.0609	0.524545	0.514795	0.514433	0.520569
769.231	44.1172	0.524264	0.514313	0.513622	0.52021
770.89	44.1736	0.524652	0.514385	0.514126	0.520621
772.549	44.2299	0.524894	0.514516	0.514744	0.520223
774.278	44.2863	0.525241	0.514114	0.514544	0.520769
776	44.3426	0.52599	0.514015	0.514912	0.521627
777.713	44.3989	0.526049	0.514906	0.51487	0.520498
779.379	44.4553	0.525971	0.514846	0.514761	0.520385
781.107	44.5116	0.525844	0.514416	0.514675	0.51977
782.823	44.568	0.525644	0.514814	0.514792	0.519917
784.538	44.6243	0.526068	0.514026	0.514927	0.520227
786.237	44.6807	0.526167	0.514733	0.514487	0.52064
787.898	44.737	0.525886	0.513604	0.514727	0.51941
789.503	44.7934	0.525745	0.513282	0.514906	0.520318
791.201	44.8497	0.526483	0.5151	0.515535	0.520888
792.905	44.9061	0.527061	0.515343	0.515623	0.52343
794.639	44.9624	0.524929	0.513734	0.515553	0.521501
796.367	45.0188	0.525739	0.51434	0.515685	0.520348
798.066	45.0751	0.526453	0.514799	0.514845	0.521663
799.711	45.1315	0.527315	0.514722	0.515624	0.522139
801.418	45.1878	0.528474	0.514665	0.515468	0.522169
803.157	45.2442	0.527945	0.514839	0.516176	0.521565
804.862	45.3005	0.526661	0.515355	0.514931	0.522476
806.494	45.3569	0.52823	0.514503	0.516033	0.521351
808.142	45.4132	0.528045	0.515417	0.515494	0.522816
809.817	45.4696	0.527831	0.516126	0.51583	0.523178
811.501	45.5259	0.529578	0.515327	0.516156	0.521358
813.2	45.5823	0.528844	0.515304	0.515766	0.522863
814.807	45.6386	0.528535	0.515557	0.515863	0.523216
816.575	45.695	0.529015	0.515534	0.515699	0.523113
818.35	45.7513	0.529426	0.515455	0.515763	0.523432
820.014	45.8077	0.529664	0.515676	0.516079	0.522547
821.708	45.864	0.529132	0.515335	0.515666	0.522985
823.405	45.9204	0.529149	0.515086	0.515721	0.524082
825.098	45.9767	0.529108	0.515394	0.51593	0.524065
826.8	46.0331	0.529498	0.515482	0.516242	0.523668
828.496	46.0894	0.53053	0.515329	0.516684	0.523529
830.142	46.1458	0.531256	0.516321	0.516099	0.524751
831.757	46.2021	0.530005	0.516535	0.516495	0.525494
833.452	46.2585	0.530374	0.516868	0.517848	0.523839
835.148	46.3148	0.530311	0.516708	0.517345	0.523297
836.864	46.3711	0.531525	0.516295	0.517524	0.526143
838.552	46.4275	0.53168	0.515959	0.517501	0.525501
840.264	46.4838	0.531854	0.516457	0.51695	0.525771
841.955	46.5402	0.532128	0.516618	0.51691	0.52547
843.666	46.5965	0.531534	0.516435	0.516692	0.527008
845.348	46.6529	0.53078	0.516926	0.516577	0.525558
847.049	46.7092	0.53234	0.516898	0.517349	0.525474
848.748	46.7656	0.532961	0.515813	0.517236	0.526132
850.431	46.8219	0.533191	0.516413	0.517748	0.527021
852.045	46.8783	0.533227	0.516187	0.51739	0.526666
853.731	46.9346	0.533255	0.516722	0.518563	0.526515
855.445	46.991	0.533874	0.517702	0.517509	0.526876
857.172	47.0473	0.533446	0.515807	0.517641	0.527644
858.865	47.1037	0.533958	0.517901	0.517309	0.528315
860.572	47.16	0.533958	0.51864	0.518282	0.528515
862.228	47.2164	0.534352	0.518302	0.518083	0.527716
863.948	47.2727	0.534219	0.516605	0.5188	0.527357
865.645	47.3291	0.535294	0.517369	0.518776	0.52771
867.36	47.3854	0.535755	0.517637	0.519651	0.527937
869.041	47.4418	0.53515	0.517312	0.519074	0.528672
870.752	47.4981	0.536248	0.517795	0.518585	0.528877
872.414	47.5545	0.536153	0.519033	0.518951	0.529082
874.072	47.6108	0.535555	0.518816	0.518976	0.529665
875.792	47.6672	0.536068	0.517682	0.519174	0.529338
877.512	47.7235	0.537189	0.518603	0.519266	0.529246
879.16	47.7799	0.536893	0.51872	0.518648	0.529609
880.81	47.8362	0.538015	0.519626	0.518569	0.529118
882.509	47.8926	0.536825	0.517786	0.519852	0.529656
884.197	47.9489	0.538155	0.517555	0.519196	0.529919
885.924	48.0053	0.537305	0.518829	0.518868	0.530096
887.642	48.0616	0.537931	0.518821	0.52025	0.529899
889.369	48.118	0.538467	0.518486	0.519184	0.530841
891.089	48.1743	0.540039	0.518511	0.518128	0.530618
892.783	48.2307	0.53884	0.519484	0.519151	0.531053
894.444	48.287	0.539737	0.52019	0.518567	0.530188
896.143	48.3434	0.540003	0.519896	0.519656	0.532636
897.839	48.3997	0.539653	0.52024	0.520069	0.531795
899.503	48.456	0.540049	0.519477	0.519308	0.531995
901.159	48.5124	0.540164	0.520015	0.520555	0.53342
902.862	48.5687	0.54066	0.520449	0.521038	0.532802
904.575	48.6251	0.541055	0.520574	0.520157	0.53296
906.278	48.6814	0.541226	0.520884	0.519524	0.532737
907.922	48.7378	0.541556	0.520367	0.520221	0.533497
909.604	48.7941	0.541677	0.520499	0.519686	0.533229
911.317	48.8505	0.542029	0.520497	0.520705	0.533588
912.972	48.9068	0.540389	0.520753	0.521124	0.532712
914.688	48.9632	0.541185	0.521001	0.521367	0.534053
916.421	49.0195	0.543744	0.520075	0.520833	0.535444
918.126	49.0759	0.543469	0.520983	0.52164	0.535471
919.842	49.1322	0.544635	0.520376	0.521845	0.536795
921.544	49.1886	0.544346	0.521114	0.520525	0.536552
923.257	49.2449	0.543915	0.521227	0.520738	0.535357
924.893	49.3013	0.544238	0.521129	0.521193	0.53509
926.532	49.3576	0.54476	0.521579	0.520823	0.535294
928.25	49.414	0.546538	0.522497	0.521447	0.536478
929.952	49.4703	0.547323	0.522336	0.522187	0.537169
931.665	49.5267	0.546158	0.521308	0.522649	0.535991
933.362	49.583	0.546519	0.52153	0.523084	0.535574
935.015	49.6394	0.546726	0.522384	0.522163	0.537034
936.647	49.6957	0.547242	0.522486	0.522622	0.536865
938.356	49.7521	0.547863	0.521545	0.522621	0.536716
940.076	49.8084	0.547828	0.522035	0.52411	0.537288
941.765	49.8648	0.547731	0.523225	0.522671	0.538431
943.39	49.9211	0.54849	0.523826	0.522412	0.5381
945.098	49.9775	0.549215	0.52391	0.522478	0.538278
946.802	50.0338	0.548904	0.523832	0.522253	0.538656
948.551	50.0902	0.55034	0.523582	0.523124	0.53898
950.301	50.1465	0.550771	0.522815	0.52402	0.539969
952.025	50.2029	0.551225	0.523569	0.524477	0.539329
953.655	50.2592	0.550651	0.524401	0.524686	0.538404
955.31	50.3156	0.551281	0.524739	0.523918	0.540658
956.889	50.3719	0.552771	0.524015	0.52418	0.540632
958.515	50.4282	0.552594	0.525117	0.52467	0.540753
960.208	50.4846	0.553515	0.525192	0.525182	0.541287
961.913	50.5409	0.5545	0.5252	0.526141	0.541566
963.629	50.5973	0.554502	0.524984	0.525927	0.542097
965.36	50.6536	0.55498	0.524661	0.525005	0.542615
967.167	50.71	0.555214	0.525147	0.52525	0.542887
968.942	50.7663	0.555457	0.526651	0.525585	0.543347
970.57	50.8227	0.556184	0.526936	0.525792	0.542383
972.197	50.879	0.556771	0.526599	0.526176	0.541849
973.888	50.9354	0.556977	0.526326	0.526091	0.543928
975.577	50.9917	0.557785	0.526113	0.525496	0.544411
977.245	51.0481	0.556615	0.52618	0.526245	0.544712
978.892	51.1044	0.556212	0.525736	0.527658	0.545169
980.564	51.1608	0.558199	0.527679	0.527013	0.545646
982.211	51.2171	0.557789	0.528582	0.527251	0.545291
983.907	51.2735	0.559609	0.528048	0.528783	0.545488
985.599	51.3298	0.56006	0.527858	0.527022	0.545279
987.314	51.3862	0.560441	0.527562	0.528134	0.545976
989	51.4425	0.559988	0.528655	0.528029	0.547806
990.747	51.4989	0.561422	0.527317	0.529524	0.546924
992.49	51.5552	0.561019	0.527652	0.529888	0.548339
994.189	51.6116	0.561722	0.527887	0.529633	0.548968
995.845	51.6679	0.562712	0.528306	0.529676	0.54798
997.526	51.7243	0.563208	0.529329	0.528737	0.548833
999.175	51.7806	0.5637	0.530326	0.529583	0.549556
1000.86	51.837	0.562752	0.53137	0.52954	0.550476
1002.54	51.8933	0.564195	0.531332	0.529729	0.548743
1004.24	51.9497	0.564111	0.530692	0.529819	0.548901
1005.94	52.006	0.564602	0.530662	0.530874	0.550031
1007.67	52.0624	0.565791	0.5321	0.531006	0.549604
1009.34	52.1187	0.566372	0.532207	0.531718	0.550174
1011.04	52.1751	0.567012	0.532068	0.531411	0.550797
1012.78	52.2314	0.568035	0.532374	0.531001	0.551639
1014.53	52.2878	0.569107	0.5334	0.532186	0.551053
1016.12	52.3441	0.56885	0.532603	0.532933	0.550385
1017.71	52.4005	0.568593	0.531783	0.532586	0.551346
1019.43	52.4568	0.569362	0.533318	0.531712	0.552896
1021.1	52.5131	0.569906	0.534596	0.532404	0.553372
1022.91	52.5695	0.57082	0.533358	0.534411	0.552668
1024.69	52.6258	0.571482	0.533973	0.533319	0.552909
1026.38	52.6822	0.574024	0.535568	0.533953	0.554165
1028.04	52.7385	0.576006	0.537077	0.533564	0.554042
1029.71	52.7949	0.576612	0.536135	0.53482	0.553985
1031.36	52.8512	0.576934	0.535837	0.534654	0.556381
1033.05	52.9076	0.578727	0.535374	0.535577	0.55671
1034.68	52.9639	0.578744	0.536261	0.535305	0.555538
1036.37	53.0203	0.580933	0.537002	0.534657	0.55619
1038.04	53.0766	0.58168	0.537856	0.535992	0.556255
1039.74	53.133	0.584459	0.537668	0.535377	0.556303
1041.4	53.1893	0.587287	0.537635	0.534925	0.55712
1043.09	53.2457	0.587491	0.538939	0.536305	0.557237
1044.77	53.302	0.590289	0.538653	0.536623	0.557809
1046.47	53.3584	0.593916	0.538341	0.53895	0.557419
1048.21	53.4147	0.596221	0.538291	0.537925	0.557923
1049.94	53.4711	0.598672	0.539087	0.538459	0.558417
1051.65	53.5274	0.602812	0.539501	0.539654	0.559753
1053.35	53.5838	0.607477	0.542042	0.539232	0.560519
1054.98	53.6401	0.61041	0.540971	0.540111	0.560163
1056.67	53.6965	0.614221	0.540484	0.538923	0.559552
1058.33	53.7528	0.617699	0.540347	0.538013	0.562046
1060	53.8092	0.622007	0.541789	0.538551	0.562198
1061.68	53.8655	0.626094	0.542278	0.539431	0.561142
1063.37	53.9219	0.630296	0.542486	0.540581	0.56147
1065.11	53.9782	0.634503	0.542484	0.54154	0.562369
1066.84	54.0346	0.640043	0.542805	0.541853	0.56343
1068.5	54.0909	0.645949	0.544024	0.542093	0.563326
1070.15	54.1473	0.649826	0.544787	0.542712	0.563388
1071.92	54.2036	0.653847	0.544473	0.543429	0.56434
1073.68	54.26	0.658679	0.544385	0.543248	0.563248
1075.32	54.3163	0.664014	0.545447	0.544467	0.563981
1076.93	54.3727	0.666752	0.545568	0.54312	0.565736
1078.66	54.429	0.672813	0.546785	0.542676	0.565549
1080.34	54.4853	0.677928	0.547524	0.543146	0.563851
1082.03	54.5417	0.681482	0.548054	0.544038	0.565418
1083.71	54.598	0.685221	0.547565	0.544562	0.565331
1085.41	54.6544	0.689657	0.548495	0.544698	0.56587
1087.08	54.7107	0.693169	0.548727	0.545069	0.565528
1088.78	54.7671	0.697894	0.549676	0.546483	0.566581
1090.46	54.8234	0.700766	0.549961	0.545335	0.567447
1092.16	54.8798	0.703694	0.550499	0.545651	0.570001
1093.83	54.9361	0.70794	0.550944	0.546154	0.569434
1095.55	54.9925	0.713407	0.550858	0.546621	0.56939
1097.27	55.0488	0.718023	0.55176	0.547845	0.56986
1098.98	55.1052	0.717351	0.551919	0.547594	0.569567
1100.66	55.1615	0.722328	0.553007	0.548493	0.569282
1102.37	55.2179	0.72497	0.554272	0.54952	0.56946
1104.03	55.2742	0.727475	0.554996	0.549139	0.56932
1105.73	55.3306	0.731154	0.555599	0.550217	0.570447
1107.39	55.3869	0.733662	0.556462	0.550699	0.57192
1109.11	55.4433	0.738227	0.558352	0.550828	0.572544
1110.82	55.4996	0.739665	0.558978	0.552236	0.572183
1112.53	55.556	0.740903	0.559578	0.552436	0.571524
1114.17	55.6123	0.744544	0.560805	0.552144	0.571683
1115.82	55.6687	0.748039	0.561397	0.551957	0.572713
1117.51	55.725	0.749418	0.562015	0.552789	0.573759
1119.18	55.7814	0.75083	0.563676	0.553537	0.573634
1120.88	55.8377	0.752458	0.564154	0.552255	0.573074
1122.57	55.8941	0.754464	0.565543	0.553214	0.573881
1124.32	55.9504	0.756392	0.568898	0.552879	0.574764
1126.05	56.0068	0.758449	0.571004	0.553304	0.575524
1127.71	56.0631	0.760863	0.573996	0.555564	0.57442
1129.34	56.1195	0.761388	0.575969	0.556767	0.575503
1131.01	56.1758	0.766061	0.580316	0.556596	0.576625
1132.67	56.2322	0.768428	0.584206	0.55871	0.576479
1134.38	56.2885	0.768062	0.587894	0.558528	0.575797
1136.09	56.3449	0.770112	0.592181	0.559215	0.576632
1137.85	56.4012	0.772342	0.596914	0.558315	0.577106
1139.58	56.4576	0.773918	0.600195	0.560899	0.577169
1141.28	56.5139	0.774969	0.605881	0.5611	0.578865
1142.93	56.5702	0.775197	0.609841	0.561165	0.578041
1144.6	56.6266	0.776647	0.617999	0.56126	0.579055
1146.24	56.6829	0.778667	0.62271	0.561295	0.579874
1147.92	56.7393	0.780734	0.630647	0.561729	0.581129
1149.62	56.7956	0.781994	0.635251	0.56307	0.579968
1151.34	56.852	0.783178	0.639812	0.563959	0.580254
1153.06	56.9083	0.783218	0.644847	0.564441	0.581495
1154.77	56.9647	0.784344	0.65148	0.565214	0.581673
1156.4	57.021	0.786466	0.656948	0.565223	0.58197
1158.11	57.0774	0.785704	0.663028	0.566679	0.581981
1159.77	57.1337	0.786825	0.668716	0.568309	0.581957
1161.47	57.1901	0.789634	0.674427	0.569643	0.582369
1163.21	57.2464	0.790813	0.678551	0.569926	0.583066
1164.94	57.3028	0.791635	0.682625	0.569425	0.583284
1166.67	57.3591	0.791728	0.687633	0.571378	0.58301
1168.39	57.4155	0.792896	0.692338	0.57402	0.583243
1170.06	57.4718	0.792531	0.698304	0.572807	0.584297
1171.7	57.5282	0.79349	0.702203	0.574143	0.585832
1173.41	57.5845	0.79381	0.707649	0.577386	0.584533
1175.08	57.6409	0.796016	0.712293	0.578928	0.58532
1176.79	57.6972	0.798085	0.714927	0.580188	0.586883
1178.51	57.7536	0.800018	0.719033	0.582108	0.586825
1180.19	57.8099	0.7992	0.722155	0.583823	0.587752
1181.81	57.8663	0.799392	0.725871	0.585033	0.588446
1183.47	57.9226	0.798056	0.730319	0.591023	0.588953
1185.13	57.979	0.798588	0.73316	0.594994	0.589774
1186.84	58.0353	0.802145	0.736118	0.59773	0.590382
1188.56	58.0917	0.802371	0.738884	0.601816	0.590875
1190.29	58.148	0.802978	0.744303	0.606779	0.591225
1192.02	58.2044	0.804368	0.747077	0.611156	0.593061
1193.74	58.2607	0.804009	0.751807	0.616898	0.593365
1195.39	58.3171	0.803265	0.75359	0.621408	0.593666
1197.08	58.3734	0.806022	0.755539	0.62722	0.593938
1198.8	58.4298	0.805414	0.756997	0.632771	0.594544
1200.53	58.4861	0.806377	0.761193	0.637788	0.594561
1202.16	58.5424	0.807455	0.761146	0.642736	0.595461
1203.8	58.5988	0.808457	0.761804	0.648037	0.596902
1205.49	58.6551	0.807929	0.76442	0.653354	0.596839
1207.18	58.7115	0.807347	0.766181	0.658274	0.596439
1208.92	58.7678	0.808563	0.768934	0.664153	0.596966
1210.64	58.8242	0.810153	0.772587	0.66952	0.597551
1212.33	58.8805	0.810557	0.774321	0.67377	0.598736
1213.99	58.9369	0.809388	0.776114	0.6799	0.60028
1215.69	58.9932	0.809729	0.776077	0.683901	0.601155
1217.37	59.0496	0.810344	0.777546	0.688792	0.601657
1219.07	59.1059	0.810338	0.77958	0.692778	0.600873
1220.74	59.1623	0.811548	0.78102	0.696336	0.602275
1222.39	59.2186	0.813498	0.783549	0.699664	0.604125
1224	59.275	0.811193	0.784177	0.704515	0.603027
1225.67	59.3313	0.811264	0.78401	0.708395	0.606727
1227.32	59.3877	0.812919	0.786309	0.71252	0.606793
1229.05	59.444	0.815382	0.789147	0.715562	0.607933
1230.88	59.5004	0.815277	0.791248	0.720496	0.609716
1232.64	59.5567	0.816508	0.7919	0.723355	0.609789
1234.33	59.6131	0.816678	0.791572	0.727972	0.610528
1236	59.6694	0.815571	0.794271	0.730205	0.611243
1237.58	59.7258	0.81798	0.795379	0.732978	0.613499
1239.21	59.7821	0.814495	0.795308	0.735252	0.614387
1240.95	59.8385	0.815235	0.79632	0.73828	0.615728
1242.7	59.8948	0.816848	0.796796	0.741419	0.615532
1244.37	59.9512	0.817175	0.798597	0.744962	0.619534
1246.05	60.0075	0.8166	0.799924	0.746975	0.623579
1247.72	60.0639	0.817946	0.800133	0.748653	0.626404
1249.41	60.1202	0.816949	0.801001	0.751615	0.63085
1251.17	60.1766	0.816974	0.801837	0.755485	0.635794
1252.94	60.2329	0.818714	0.801352	0.758068	0.640183
1254.64	60.2893	0.819668	0.802403	0.759851	0.643864
1256.36	60.3456	0.819448	0.803365	0.761878	0.646714
1257.98	60.402	0.819151	0.80427	0.763284	0.648486
1259.58	60.4583	0.819565	0.805633	0.76414	0.650187
1261.27	60.5147	0.821317	0.805881	0.764846	0.65472
1262.95	60.571	0.821272	0.807172	0.767679	0.659939
1264.71	60.6273	0.822302	0.808381	0.767836	0.663246
1266.48	60.6837	0.822282	0.808006	0.771933	0.666413
1268.04	60.74	0.821481	0.808661	0.771749	0.667757
1269.72	60.7964	0.821314	0.807756	0.772769	0.670577
1271.45	60.8527	0.820868	0.810631	0.776445	0.675599
1273.19	60.9091	0.821951	0.81167	0.776452	0.681825
1274.89	60.9654	0.822917	0.811054	0.780108	0.685098
1276.53	61.0218	0.822523	0.811824	0.779117	0.688259
1278.17	61.0781	0.823526	0.812508	0.781499	0.68958
1279.93	61.1345	0.823658	0.811653	0.783916	0.691744
1281.65	61.1908	0.824222	0.815139	0.785227	0.693677
1283.31	61.2472	0.823464	0.815806	0.785518	0.697606
1285	61.3035	0.824237	0.814804	0.786085	0.699685
1286.72	61.3599	0.824735	0.814578	0.788634	0.703805
1288.45	61.4162	0.824043	0.817022	0.790253	0.708738
1290.14	61.4726	0.824605	0.817672	0.792362	0.710221
1291.83	61.5289	0.824096	0.819267	0.790047	0.709384
1293.47	61.5853	0.825033	0.819599	0.791291	0.713905
1295.14	61.6416	0.82781	0.818248	0.793517	0.717987
1296.76	61.698	0.827479	0.818183	0.796424	0.72062
1298.37	61.7543	0.827149	0.818104	0.798361	0.722748
1300.1	61.8107	0.826744	0.818054	0.797572	0.725007
1301.81	61.867	0.827949	0.820359	0.798112	0.727988
1303.54	61.9234	0.826816	0.818858	0.799752	0.730148
1305.22	61.9797	0.827711	0.819877	0.800501	0.733121
1306.92	62.0361	0.827293	0.819855	0.799633	0.733426
1308.6	62.0924	0.827647	0.820061	0.799383	0.734184
1310.35	62.1488	0.826841	0.821865	0.800144	0.735143
1312.1	62.2051	0.829029	0.82168	0.803022	0.736435
1313.8	62.2615	0.828464	0.823873	0.804216	0.741697
1315.43	62.3178	0.828388	0.823607	0.803374	0.745125
1317.08	62.3742	0.830269	0.824174	0.804968	0.746827
1318.71	62.4305	0.83148	0.825455	0.80517	0.749301
1320.37	62.4869	0.827981	0.825587	0.807124	0.748193
1322.02	62.5432	0.828693	0.825066	0.807421	0.749709
1323.71	62.5995	0.829078	0.826395	0.807146	0.752671
1325.45	62.6559	0.830562	0.826575	0.809602	0.756975
1327.21	62.7122	0.830984	0.826958	0.808319	0.757645
1328.92	62.7686	0.832271	0.827315	0.809549	0.759355
1330.64	62.8249	0.830202	0.827322	0.810482	0.760494
1332.37	62.8813	0.831128	0.826368	0.809874	0.760302
1334.1	62.9376	0.831114	0.825209	0.809982	0.762736
1335.78	62.994	0.832224	0.825584	0.813064	0.764358
1337.49	63.0503	0.831138	0.828029	0.814906	0.766489
1339.13	63.1067	0.832715	0.828444	0.81461	0.768371
1340.77	63.163	0.83243	0.827934	0.812866	0.7684
1342.45	63.2194	0.832158	0.827718	0.812688	0.769376
1344.13	63.2757	0.833999	0.828294	0.814988	0.770557
1345.85	63.3321	0.832754	0.828136	0.816283	0.770609
1347.55	63.3884	0.835232	0.828297	0.817309	0.773547
1349.25	63.4448	0.832422	0.830028	0.817633	0.774349
1350.9	63.5011	0.832494	0.830331	0.819181	0.775708
1352.59	63.5575	0.83396	0.830578	0.81812	0.777788
1354.28	63.6138	0.834581	0.83002	0.818344	0.777663
1355.98	63.6702	0.834918	0.830426	0.817895	0.779811
1357.65	63.7265	0.836672	0.831115	0.817448	0.778608
1359.36	63.7829	0.835062	0.831439	0.820214	0.778868
1361.06	63.8392	0.835304	0.832074	0.82009	0.78273
1362.75	63.8956	0.836143	0.831986	0.817619	0.785095
1364.39	63.9519	0.835746	0.833093	0.8217	0.786696
1366.12	64.0083	0.837438	0.832877	0.822245	0.787943
1367.85	64.0646	0.837018	0.834031	0.821779	0.787348
1369.57	64.121	0.835419	0.834709	0.821818	0.787758
1371.23	64.1773	0.837027	0.8362	0.823602	0.78898
1372.92	64.2337	0.836943	0.834723	0.824908	0.794322
1374.58	64.29	0.840962	0.836237	0.824268	0.793709
1376.29	64.3464	0.838175	0.836684	0.823485	0.795397
1377.96	64.4027	0.838564	0.838004	0.826702	0.796035
1379.63	64.4591	0.83894	0.8381	0.825116	0.794218
1381.24	64.5154	0.839178	0.837868	0.823999	0.796687
1382.89	64.5718	0.838512	0.838354	0.824367	0.799758
1384.64	64.6281	0.839739	0.837912	0.826948	0.798205
1386.4	64.6844	0.84191	0.837733	0.828472	0.797835
1388.06	64.7408	0.842348	0.839534	0.827176	0.800554
1389.7	64.7971	0.841786	0.840783	0.82661	0.801285
1391.43	64.8535	0.840927	0.839416	0.828287	0.801209
1393.14	64.9098	0.842776	0.838966	0.829194	0.803502
1394.91	64.9662	0.842373	0.840553	0.829301	0.805225
1396.66	65.0225	0.843406	0.840472	0.830205	0.806135
1398.32	65.0789	0.843617	0.840598	0.831783	0.806384
1399.96	65.1352	0.843398	0.841211	0.833842	0.806749
1401.66	65.1916	0.843446	0.839793	0.832645	0.809483
1403.32	65.2479	0.843143	0.841291	0.834177	0.807219
1404.99	65.3043	0.844867	0.8411	0.833734	0.809488
1406.62	65.3606	0.845302	0.843484	0.83306	0.812394
1408.32	65.417	0.845031	0.843065	0.833072	0.811658
1410.04	65.4733	0.844979	0.843915	0.834484	0.813346
1411.78	65.5297	0.848137	0.843984	0.833386	0.81324
1413.55	65.586	0.84667	0.844449	0.835041	0.815124
1415.24	65.6424	0.847703	0.844928	0.83513	0.812069
1416.81	65.6987	0.848144	0.845882	0.836575	0.813754
1418.47	65.7551	0.846813	0.846265	0.83498	0.814054
1420.18	65.8114	0.846131	0.847987	0.835898	0.817158
1421.9	65.8678	0.849521	0.846548	0.835072	0.818619
1423.6	65.9241	0.849673	0.846695	0.835761	0.818425
1425.32	65.9805	0.851198	0.848591	0.83628	0.818198
1427	66.0368	0.850933	0.847743	0.837619	0.818718
1428.7	66.0932	0.851857	0.847582	0.836658	0.819246
1430.4	66.1495	0.850342	0.847109	0.838066	0.820912
1432.11	66.2059	0.849862	0.846007	0.839311	0.820854
1433.75	66.2622	0.851019	0.84634	0.83852	0.821492
1435.39	66.3186	0.851872	0.847187	0.83917	0.822928
1437.07	66.3749	0.851422	0.848183	0.840182	0.821454
1438.7	66.4313	0.852513	0.848517	0.84024	0.821823
1440.41	66.4876	0.854093	0.848829	0.842436	0.824563
1442.17	66.544	0.856224	0.84782	0.842636	0.82465
1443.88	66.6003	0.854193	0.850976	0.840823	0.824184
1445.59	66.6566	0.854481	0.850882	0.842376	0.823682
1447.28	66.713	0.855645	0.849821	0.843063	0.826136
1448.95	66.7693	0.854786	0.851434	0.840466	0.827308
1450.65	66.8257	0.856362	0.851463	0.841684	0.826213
1452.33	66.882	0.856785	0.852552	0.842295	0.829319
1454.07	66.9384	0.856999	0.854047	0.845655	0.828673
1455.82	66.9947	0.856711	0.85411	0.843388	0.825853
1457.53	67.0511	0.856824	0.854253	0.842711	0.826994
1459.18	67.1074	0.859258	0.8532	0.843549	0.829848
1460.84	67.1638	0.855557	0.852882	0.842726	0.830336
1462.46	67.2201	0.857039	0.852998	0.846093	0.829064
1464.12	67.2765	0.858819	0.852915	0.847372	0.831845
1465.84	67.3328	0.859124	0.852768	0.845921	0.83031
1467.55	67.3892	0.860055	0.856538	0.847371	0.833114
1469.23	67.4455	0.859901	0.856583	0.847402	0.831453
1470.92	67.5019	0.860921	0.856383	0.848271	0.830812
1472.59	67.5582	0.860974	0.856663	0.848488	0.834406
1474.3	67.6146	0.860412	0.856516	0.846201	0.832175
1476.07	67.6709	0.861283	0.855971	0.845691	0.83264
1477.83	67.7273	0.86046	0.854489	0.846871	0.834239
1479.53	67.7836	0.861669	0.856709	0.848341	0.834877
1481.23	67.84	0.861366	0.853825	0.848823	0.836262
1482.92	67.8963	0.861573	0.856441	0.848369	0.834508
1484.6	67.9527	0.862969	0.856817	0.84904	0.833736
1486.21	68.009	0.862546	0.856469	0.849678	0.835983
1487.81	68.0654	0.861835	0.857049	0.848654	0.836478
1489.5	68.1217	0.863624	0.856455	0.847056	0.835842
1491.16	68.1781	0.865025	0.856705	0.848217	0.83774
1492.89	68.2344	0.86255	0.858683	0.851172	0.837579
1494.61	68.2908	0.860684	0.859277	0.851049	0.83492
1496.39	68.3471	0.863693	0.85968	0.850826	0.836959
1498.14	68.4035	0.864644	0.86064	0.852797	0.838651
1499.84	68.4598	0.86254	0.85903	0.850717	0.838439
1501.49	68.5162	0.861959	0.860982	0.851134	0.839405
1503.14	68.5725	0.8648	0.858269	0.853291	0.840855
1504.76	68.6289	0.864548	0.858882	0.851495	0.840485
1506.46	68.6852	0.864287	0.860165	0.850405	0.840233
1508.18	68.7415	0.864977	0.859757	0.852615	0.841456
1509.78	68.7979	0.86672	0.861528	0.852489	0.840408
1511.48	68.8542	0.865509	0.860837	0.85632	0.841302
1513.21	68.9106	0.867766	0.860889	0.852966	0.841019
1514.98	68.9669	0.864323	0.860535	0.853463	0.840577
1516.74	69.0233	0.863011	0.863116	0.85641	0.842132
1518.52	69.0796	0.865175	0.86268	0.855735	0.841936
1520.23	69.136	0.86747	0.862946	0.85681	0.842157
1521.83	69.1923	0.86647	0.862782	0.856483	0.844084
1523.45	69.2487	0.867679	0.862614	0.853753	0.841647
1525.07	69.305	0.867079	0.862532	0.854614	0.840353
1526.69	69.3614	0.866505	0.862656	0.856999	0.843463
1528.35	69.4177	0.867433	0.862379	0.858075	0.846289
1530.03	69.4741	0.867588	0.863091	0.85746	0.844178
1531.73	69.5304	0.868745	0.86421	0.857095	0.842456
1533.43	69.5868	0.870384	0.86364	0.85771	0.845443
1535.12	69.6431	0.868731	0.862524	0.856743	0.846831
1536.79	69.6995	0.869123	0.86306	0.85522	0.844829
1538.61	69.7558	0.869943	0.864328	0.856139	0.845132
1540.43	69.8122	0.870463	0.863897	0.857804	0.845945
1542.11	69.8685	0.87006	0.864088	0.858314	0.846853
1543.78	69.9249	0.869489	0.865044	0.856135	0.847833
1545.44	69.9812	0.870559	0.864219	0.855403	0.844541
1547.09	70.0376	0.870728	0.86486	0.857025	0.846253
1548.75	70.0939	0.869027	0.863914	0.860099	0.846818
1550.39	70.1503	0.867974	0.865469	0.860094	0.848282
1552.11	70.2066	0.870783	0.865396	0.857071	0.847858
1553.84	70.263	0.87049	0.865376	0.85932	0.847916
1555.57	70.3193	0.871383	0.863964	0.858761	0.849929
1557.27	70.3757	0.871885	0.866112	0.856582	0.848632
1558.97	70.432	0.871014	0.86578	0.855435	0.848851
1560.66	70.4884	0.870359	0.864507	0.858604	0.847766
1562.35	70.5447	0.870371	0.866304	0.859717	0.848107
1564.01	70.6011	0.868178	0.865184	0.86027	0.84689
1565.7	70.6574	0.870381	0.863815	0.858868	0.851159
1567.39	70.7137	0.868792	0.868132	0.859596	0.849774
1569.12	70.7701	0.870932	0.867054	0.860667	0.85112
1570.79	70.8264	0.870773	0.869742	0.860535	0.849543
1572.48	70.8828	0.869141	0.866024	0.861359	0.853508
1574.14	70.9391	0.871101	0.86723	0.862309	0.852907
1575.83	70.9955	0.87193	0.868903	0.863445	0.85162
1577.46	71.0518	0.872091	0.867813	0.861043	0.852383
1579.13	71.1082	0.870733	0.868946	0.859773	0.852968
1580.87	71.1645	0.871801	0.869498	0.861244	0.852702
1582.61	71.2209	0.873249	0.868659	0.861681	0.852303
1584.28	71.2772	0.872415	0.867795	0.86057	0.852618
1585.95	71.3336	0.871939	0.867648	0.861229	0.851545
1587.6	71.3899	0.87298	0.867802	0.862977	0.851235
1589.22	71.4463	0.872574	0.86673	0.862139	0.853033
1590.93	71.5026	0.874381	0.867625	0.862187	0.850883
1592.65	71.559	0.874104	0.867314	0.86247	0.854576
1594.39	71.6153	0.873951	0.868657	0.862749	0.854605
1596.11	71.6717	0.874474	0.870032	0.863895	0.852515
1597.77	71.728	0.876104	0.868696	0.866081	0.85607
1599.44	71.7844	0.876087	0.868678	0.864003	0.85781
1601.18	71.8407	0.873983	0.86927	0.864583	0.856963
1602.95	71.8971	0.874462	0.867991	0.864726	0.855109
1604.65	71.9534	0.87225	0.866961	0.866895	0.854557
1606.3	72.0098	0.871604	0.868181	0.864684	0.856812
1607.96	72.0661	0.873316	0.871297	0.86545	0.855561
1609.59	72.1225	0.873378	0.871142	0.864833	0.855559
1611.26	72.1788	0.875906	0.868631	0.865828	0.854866
1612.94	72.2352	0.876804	0.86904	0.865414	0.85555
1614.64	72.2915	0.874616	0.867767	0.867823	0.854239
1616.33	72.3479	0.873281	0.870535	0.866581	0.855666
1618.04	72.4042	0.875248	0.872217	0.864935	0.855563
1619.72	72.4606	0.873777	0.872184	0.865062	0.854647
1621.43	72.5169	0.876231	0.870374	0.865769	0.854871
1623.08	72.5733	0.875609	0.868477	0.866876	0.855385
1624.74	72.6296	0.874159	0.86882	0.86639	0.855533
1626.47	72.686	0.87433	0.870922	0.864926	0.854741
1628.2	72.7423	0.87601	0.87187	0.866231	0.854983
1629.89	72.7986	0.875897	0.874187	0.866811	0.856989
1631.57	72.855	0.874545	0.875077	0.865702	0.856611
1633.26	72.9113	0.878094	0.87278	0.867381	0.855367
1634.93	72.9677	0.879349	0.872286	0.867906	0.856843
1636.62	73.024	0.876029	0.873255	0.86838	0.856349
1638.28	73.0804	0.875524	0.871118	0.867824	0.857048
1640.01	73.1367	0.876031	0.871367	0.869809	0.857406
1641.72	73.1931	0.876388	0.868408	0.870398	0.858134
1643.43	73.2494	0.877101	0.871818	0.866121	0.857103
1645.12	73.3058	0.877817	0.871869	0.869232	0.858019
1646.82	73.3621	0.877884	0.872074	0.86636	0.860604
1648.51	73.4185	0.877843	0.873354	0.865722	0.860789
1650.22	73.4748	0.876983	0.873069	0.867522	0.86079
1651.86	73.5312	0.876242	0.871917	0.86781	0.859359
1653.52	73.5875	0.879338	0.874127	0.868625	0.858047
1655.16	73.6439	0.878953	0.872899	0.871106	0.859182
1656.86	73.7002	0.878563	0.875532	0.86963	0.859263
1658.57	73.7566	0.879637	0.874579	0.869994	0.860428
1660.3	73.8129	0.875404	0.873909	0.867023	0.861536
1662	73.8693	0.87803	0.873462	0.86839	0.862766
1663.72	73.9256	0.877564	0.87706	0.8692	0.862183
1665.4	73.982	0.879198	0.875128	0.867556	0.861
1667.11	74.0383	0.879186	0.875151	0.869959	0.862719
1668.8	74.0947	0.878806	0.874935	0.867823	0.862183
1670.51	74.151	0.877934	0.873652	0.867604	0.862224
1672.13	74.2074	0.87927	0.873344	0.868815	0.862949
1673.77	74.2637	0.879077	0.874352	0.869248	0.863125
1675.54	74.3201	0.87846	0.87532	0.869672	0.861446
1677.3	74.3764	0.879491	0.873051	0.869285	0.861539
1678.93	74.4328	0.879033	0.87426	0.869355	0.862141
1680.54	74.4891	0.87833	0.878108	0.869567	0.860792
1682.29	74.5455	0.879058	0.875928	0.867535	0.861885
1684.02	74.6018	0.877729	0.878783	0.86827	0.861237
1685.72	74.6582	0.878992	0.873305	0.869728	0.861958
1687.41	74.7145	0.878835	0.875602	0.872707	0.861598
1689.08	74.7708	0.879404	0.874363	0.87044	0.862733
1690.7	74.8272	0.87962	0.873949	0.869474	0.864821
1692.39	74.8835	0.880918	0.878163	0.869344	0.859532
1694.1	74.9399	0.882982	0.878696	0.872577	0.860988
1695.84	74.9962	0.880168	0.877846	0.871511	0.860562
1697.56	75.0526	0.879968	0.878391	0.870301	0.862178
1699.28	75.1089	0.881563	0.876046	0.87038	0.863643
1700.98	75.1653	0.881325	0.875585	0.871617	0.862608
1702.64	75.2216	0.882298	0.874731	0.869916	0.866545
1704.26	75.278	0.880786	0.875614	0.873063	0.862946
1705.92	75.3343	0.881676	0.877448	0.870885	0.86519
1707.59	75.3907	0.881932	0.878112	0.873793	0.865656
1709.31	75.447	0.882742	0.877746	0.872138	0.862665
1711.03	75.5034	0.882112	0.878904	0.872871	0.861944
1712.77	75.5597	0.881821	0.87682	0.871445	0.863917
1714.49	75.6161	0.880936	0.877973	0.871362	0.866248
1716.21	75.6724	0.879533	0.878512	0.871635	0.866269
1717.86	75.7288	0.882656	0.879016	0.872125	0.863794
1719.54	75.7851	0.883701	0.87905	0.871743	0.865908
1721.19	75.8415	0.882821	0.880444	0.873309	0.865607
1722.85	75.8978	0.880818	0.878912	0.874202	0.863873
1724.5	75.9542	0.879309	0.878156	0.871938	0.865573
1726.14	76.0105	0.878367	0.878329	0.871608	0.86586
1727.89	76.0669	0.88199	0.877501	0.875042	0.863275
1729.6	76.1232	0.882174	0.878585	0.875881	0.864411
1731.36	76.1796	0.879338	0.879283	0.875685	0.865636
1733.11	76.2359	0.878117	0.879278	0.874933	0.86601
1734.83	76.2923	0.881807	0.879748	0.874136	0.866743
1736.5	76.3486	0.88095	0.877306	0.872861	0.866964
1738.15	76.405	0.883404	0.877684	0.873396	0.867018
1739.82	76.4613	0.88244	0.876266	0.87314	0.86646
1741.51	76.5177	0.882757	0.879087	0.875163	0.865136
1743.17	76.574	0.881637	0.8807	0.875901	0.866731
1744.81	76.6304	0.883229	0.879527	0.874554	0.865891
1746.41	76.6867	0.881809	0.880067	0.87453	0.86931
1748.09	76.7431	0.884732	0.881557	0.877643	0.866754
1749.87	76.7994	0.884583	0.883415	0.875622	0.865996
1751.68	76.8557	0.888352	0.88276	0.87414	0.867163
1753.44	76.9121	0.883239	0.880674	0.876979	0.869913
1755.17	76.9684	0.882328	0.878194	0.878171	0.867166
1756.84	77.0248	0.884091	0.879104	0.875295	0.865712
1758.52	77.0811	0.884967	0.881029	0.876918	0.867885
1760.14	77.1375	0.885187	0.878724	0.879357	0.868835
1761.78	77.1938	0.884855	0.880904	0.879999	0.868761
1763.44	77.2502	0.884257	0.880668	0.875307	0.867355
1765.14	77.3065	0.881023	0.881053	0.8742	0.866727
1766.84	77.3629	0.883145	0.881573	0.876189	0.866866
1768.56	77.4192	0.884843	0.881091	0.87609	0.868053
1770.24	77.4756	0.885054	0.881547	0.875789	0.869209
1771.92	77.5319	0.885723	0.883434	0.875016	0.868739
1773.6	77.5883	0.888172	0.884932	0.874852	0.868815
1775.29	77.6446	0.889128	0.88271	0.876856	0.869057
1777.03	77.701	0.884957	0.881543	0.874562	0.869049
1778.71	77.7573	0.884464	0.882599	0.878742	0.867476
1780.4	77.8137	0.886641	0.880746	0.877946	0.872362
1782.06	77.87	0.885819	0.88211	0.879958	0.870681
1783.74	77.9264	0.886533	0.883735	0.878783	0.867328
1785.41	77.9827	0.889405	0.88476	0.878157	0.868201
1787.12	78.0391	0.886975	0.882086	0.874242	0.868482
1788.79	78.0954	0.88741	0.883877	0.877464	0.869922
1790.51	78.1518	0.886735	0.883988	0.874403	0.868972
1792.21	78.2081	0.883871	0.884432	0.875469	0.871594
1793.92	78.2645	0.886443	0.885194	0.876372	0.873205
1795.65	78.3208	0.885636	0.884633	0.878946	0.873009
1797.35	78.3772	0.885894	0.882923	0.8793	0.871436
1798.96	78.4335	0.885422	0.883299	0.880388	0.868499
1800.58	78.4899	0.885677	0.884761	0.882	0.866434
1802.35	78.5462	0.888248	0.885104	0.880961	0.868206
1804.12	78.6026	0.887806	0.884127	0.878277	0.870826
1805.79	78.6589	0.88769	0.886294	0.878304	0.870837
1807.46	78.7153	0.889557	0.887019	0.879461	0.870911
1809.14	78.7716	0.887814	0.88436	0.880118	0.871387
1810.8	78.8279	0.887892	0.886637	0.880691	0.870264
1812.49	78.8843	0.887073	0.882057	0.881772	0.871365
1814.15	78.9406	0.885814	0.882045	0.884046	0.868313
1815.85	78.997	0.88932	0.887126	0.882225	0.868428
1817.53	79.0533	0.888041	0.885934	0.880975	0.871978
1819.28	79.1097	0.888601	0.886107	0.882503	0.870493
1821.05	79.166	0.88947	0.886695	0.880703	0.867729
1822.8	79.2224	0.885508	0.887462	0.880812	0.873159
1824.52	79.2787	0.886757	0.884638	0.880109	0.872216
1826.14	79.3351	0.889217	0.886794	0.880988	0.86992
1827.69	79.3914	0.888097	0.885878	0.880027	0.872258
1829.28	79.4478	0.887575	0.884547	0.883006	0.872193
1830.95	79.5041	0.886918	0.886664	0.882079	0.873792
1832.65	79.5605	0.888521	0.884768	0.8834	0.876061
1834.39	79.6168	0.890152	0.884011	0.883419	0.871942
1836.12	79.6732	0.8878	0.884849	0.884321	0.872974
1837.83	79.7295	0.887762	0.884834	0.882621	0.875159
1839.55	79.7859	0.888917	0.890683	0.881339	0.876956
1841.27	79.8422	0.888243	0.890264	0.880717	0.875575
1843.02	79.8986	0.887543	0.886773	0.880425	0.87291
1844.66	79.9549	0.888778	0.885745	0.878727	0.871055
1846.34	80.0113	0.88926	0.886581	0.881197	0.871031
1848.11	80.0676	0.889534	0.889156	0.881624	0.874294
1849.86	80.124	0.889589	0.889471	0.880706	0.873126
1851.43	80.1803	0.889221	0.88709	0.882358	0.872753
1853.01	80.2367	0.888847	0.885249	0.884186	0.87463
1854.72	80.293	0.888337	0.887557	0.884262	0.875256
1856.43	80.3494	0.888209	0.888498	0.883562	0.876127
1858.16	80.4057	0.891803	0.885597	0.883525	0.87564
1859.88	80.4621	0.889409	0.886926	0.884429	0.876163
1861.6	80.5184	0.889729	0.89048	0.883385	0.877465
1863.3	80.5748	0.890152	0.891715	0.884226	0.875549
1865	80.6311	0.890011	0.889452	0.88355	0.873515
1866.66	80.6875	0.88941	0.888569	0.883921	0.875287
1868.3	80.7438	0.88972	0.888755	0.883879	0.87367
1869.92	80.8002	0.889489	0.889788	0.883755	0.871295
1871.56	80.8565	0.890673	0.887575	0.88432	0.874411
1873.21	80.9128	0.890056	0.885942	0.881337	0.874514
1874.91	80.9692	0.892336	0.890479	0.882346	0.874324
1876.64	81.0255	0.890338	0.889302	0.881146	0.873937
1878.45	81.0819	0.894059	0.886569	0.88402	0.876305
1880.24	81.1382	0.894583	0.888152	0.883599	0.874723
1882	81.1946	0.891376	0.887074	0.882245	0.875938
1883.7	81.2509	0.891466	0.889892	0.882811	0.872796
1885.36	81.3073	0.890406	0.888717	0.882583	0.876039
1886.92	81.3636	0.891547	0.889898	0.883173	0.878226
1888.55	81.42	0.890135	0.889966	0.88188	0.87573
1890.2	81.4763	0.891402	0.891696	0.883497	0.875299
1891.86	81.5327	0.890938	0.892957	0.886577	0.876693
1893.52	81.589	0.88923	0.892002	0.886653	0.876917
1895.18	81.6454	0.888116	0.890061	0.884291	0.874859
1896.94	81.7017	0.890742	0.888168	0.885484	0.874764
1898.71	81.7581	0.892602	0.888437	0.885985	0.876699
1900.4	81.8144	0.891676	0.889502	0.884109	0.876812
1902.07	81.8708	0.890952	0.889591	0.886059	0.877081
1903.76	81.9271	0.892723	0.890612	0.88617	0.876025
1905.45	81.9835	0.893675	0.89246	0.887011	0.876356
1907.17	82.0398	0.894783	0.891076	0.887224	0.877151
1908.92	82.0962	0.89299	0.893895	0.88838	0.877027
1910.6	82.1525	0.892141	0.891123	0.888027	0.876274
1912.24	82.2089	0.8908	0.888265	0.889029	0.874776
1913.98	82.2652	0.89434	0.891845	0.886578	0.878538
1915.72	82.3216	0.895373	0.889581	0.888629	0.880694
1917.42	82.3779	0.894302	0.892399	0.886453	0.878703
1919.08	82.4343	0.893823	0.892588	0.887093	0.87782
1920.73	82.4906	0.89392	0.89075	0.887571	0.877408
1922.35	82.547	0.891985	0.894064	0.886096	0.876082
1924.03	82.6033	0.892656	0.88734	0.885612	0.877276
1925.74	82.6597	0.892432	0.890623	0.887618	0.879729
1927.44	82.716	0.89156	0.890633	0.887652	0.88075
1929.11	82.7724	0.89129	0.893596	0.889291	0.87705
1930.85	82.8287	0.894143	0.894193	0.885234	0.879551
1932.61	82.885	0.89273	0.895876	0.885143	0.881432
1934.34	82.9414	0.891482	0.894103	0.88594	0.880725
1935.98	82.9977	0.893673	0.893439	0.888211	0.88179
1937.66	83.0541	0.894271	0.894815	0.886582	0.880997
1939.43	83.1104	0.894183	0.893932	0.888372	0.876877
1941.15	83.1668	0.893604	0.895035	0.891772	0.875816
1942.76	83.2231	0.893079	0.893329	0.892312	0.877266
1944.39	83.2795	0.891621	0.891767	0.890011	0.877795
1946.06	83.3358	0.892108	0.890687	0.886641	0.877699
1947.75	83.3922	0.891478	0.891089	0.888392	0.880092
1949.47	83.4485	0.893699	0.893561	0.891602	0.880729
1951.21	83.5049	0.895285	0.894067	0.890494	0.878606
1952.94	83.5612	0.89506	0.892977	0.888077	0.880038
1954.67	83.6176	0.894467	0.8944	0.88758	0.880148
1956.33	83.6739	0.892549	0.894457	0.889447	0.881759
1957.98	83.7303	0.892991	0.891809	0.888778	0.885635
1959.66	83.7866	0.896234	0.892142	0.88772	0.883088
1961.32	83.843	0.895984	0.890354	0.885145	0.880703
1963.01	83.8993	0.895289	0.895057	0.889059	0.880057
1964.69	83.9557	0.895192	0.895094	0.889633	0.880633
1966.34	84.012	0.896116	0.896099	0.887648	0.880619
1967.95	84.0684	0.896762	0.897818	0.887749	0.878682
1969.64	84.1247	0.897526	0.891173	0.891841	0.883283
1971.34	84.1811	0.89573	0.892776	0.890258	0.881742
1973.12	84.2374	0.894587	0.894491	0.891574	0.881189
1974.95	84.2938	0.897878	0.894505	0.891452	0.879474
1976.68	84.3501	0.893516	0.893412	0.888653	0.881772
1978.3	84.4065	0.893389	0.893356	0.891232	0.883277
1979.93	84.4628	0.895075	0.891708	0.889876	0.883241
1981.52	84.5192	0.894897	0.893322	0.890751	0.881755
1983.18	84.5755	0.896567	0.896338	0.888014	0.88121
1984.92	84.6319	0.895781	0.896337	0.89127	0.881022
1986.68	84.6882	0.90044	0.895055	0.89396	0.884011
1988.34	84.7446	0.897246	0.895885	0.892319	0.883838
1990	84.8009	0.894257	0.896331	0.891492	0.882425
1991.71	84.8573	0.898742	0.894807	0.893723	0.882008
1993.39	84.9136	0.896892	0.894726	0.89362	0.879963
1995.08	84.9699	0.895612	0.895484	0.889117	0.882264
1996.74	85.0263	0.89466	0.896249	0.89205	0.884704
1998.45	85.0826	0.896968	0.895075	0.895032	0.883912
2000.12	85.139	0.897492	0.895798	0.894498	0.885858
2001.84	85.1953	0.898092	0.897124	0.890996	0.883413
2003.55	85.2517	0.895094	0.896092	0.887801	0.882769
2005.29	85.308	0.894385	0.899603	0.890373	0.882292
2007.01	85.3644	0.891829	0.898532	0.8907	0.887262
2008.69	85.4207	0.897428	0.896924	0.891282	0.884297
2010.31	85.4771	0.898472	0.896765	0.89172	0.880024
2011.98	85.5334	0.897646	0.896049	0.892012	0.888569
2013.63	85.5898	0.898324	0.897099	0.891731	0.88643
2015.32	85.6461	0.896751	0.898462	0.894404	0.883084
2017.05	85.7025	0.898728	0.897686	0.891989	0.883564
2018.76	85.7588	0.899599	0.897516	0.893919	0.881383
2020.39	85.8152	0.899468	0.896274	0.894198	0.880795
2022.05	85.8715	0.898611	0.897136	0.894014	0.88313
2023.79	85.9279	0.898289	0.900729	0.893473	0.88329
2025.55	85.9842	0.89671	0.897684	0.894063	0.884643
2027.31	86.0406	0.89863	0.897332	0.895905	0.884574
2029.08	86.0969	0.898462	0.895527	0.895924	0.884698
2030.72	86.1533	0.897976	0.894987	0.894285	0.887201
2032.38	86.2096	0.896666	0.898344	0.894068	0.888156
2034.05	86.266	0.895516	0.90012	0.895383	0.886406
2035.71	86.3223	0.894989	0.89873	0.897175	0.883951
2037.43	86.3787	0.899926	0.900271	0.899022	0.88414
2039.14	86.435	0.90005	0.899793	0.897258	0.886137
2040.75	86.4914	0.900512	0.897592	0.894807	0.885872
2042.35	86.5477	0.900497	0.897177	0.895067	0.888303
2044.03	86.6041	0.895527	0.897422	0.89491	0.888657
2045.73	86.6604	0.897294	0.894762	0.89292	0.882944
2047.39	86.7168	0.901153	0.898879	0.897456	0.886784
2049.14	86.7731	0.899411	0.901102	0.897209	0.887188
2050.89	86.8295	0.901246	0.898156	0.898145	0.887451
2052.57	86.8858	0.901906	0.899346	0.896434	0.887901
2054.29	86.9421	0.898323	0.899751	0.893273	0.882503
2056	86.9985	0.899044	0.898117	0.895243	0.883123
2057.73	87.0548	0.897836	0.903585	0.895538	0.888473
2059.41	87.1112	0.900445	0.900931	0.894404	0.885397
2061.09	87.1675	0.900678	0.898838	0.894462	0.884962
2062.76	87.2239	0.898898	0.899155	0.896858	0.884233
2064.44	87.2802	0.898041	0.89798	0.896802	0.885684
2066.15	87.3366	0.897289	0.89875	0.898	0.886509
2067.86	87.3929	0.898735	0.90055	0.896034	0.885786
2069.55	87.4493	0.899811	0.900764	0.890556	0.888616
2071.24	87.5056	0.900562	0.900925	0.890892	0.890606
2072.86	87.562	0.901067	0.899773	0.895564	0.888025
2074.48	87.6183	0.899906	0.89717	0.89763	0.887565
2076.19	87.6747	0.900964	0.902362	0.89315	0.88814
2077.91	87.731	0.902791	0.903906	0.894749	0.88587
2079.69	87.7874	0.900596	0.897466	0.895963	0.88449
2081.47	87.8437	0.900993	0.897607	0.896821	0.888494
2083.05	87.9001	0.902234	0.90104	0.898735	0.890796
2084.79	87.9564	0.902289	0.897493	0.901192	0.889236
2086.44	88.0128	0.90352	0.90285	0.897228	0.889031
2088.06	88.0691	0.904162	0.90106	0.89781	0.891
2089.73	88.1255	0.905386	0.899906	0.896971	0.886736
2091.41	88.1818	0.902557	0.900652	0.897114	0.886815
2093.13	88.2382	0.898558	0.900065	0.901574	0.887012
2094.81	88.2945	0.89778	0.903085	0.898223	0.88606
2096.5	88.3509	0.907368	0.900845	0.897327	0.888262
2098.11	88.4072	0.905163	0.899475	0.896783	0.887637
2099.77	88.4636	0.903986	0.90396	0.898717	0.890564
2101.42	88.5199	0.902304	0.901404	0.901069	0.890162
2103.09	88.5763	0.901415	0.898627	0.899418	0.888181
2104.85	88.6326	0.901936	0.901516	0.897203	0.891147
2106.6	88.689	0.901036	0.90457	0.89753	0.890461
2108.3	88.7453	0.901268	0.905242	0.896644	0.8885
2110	88.8017	0.902598	0.904029	0.896999	0.889016
2111.72	88.858	0.902973	0.900092	0.8998	0.889507
2113.43	88.9144	0.903119	0.900287	0.900048	0.890565
2115.1	88.9707	0.906237	0.904354	0.897758	0.888929
2116.75	89.027	0.90534	0.904206	0.897565	0.888375
2118.42	89.0834	0.900375	0.903951	0.901356	0.888093
2120.05	89.1397	0.899533	0.901786	0.902368	0.886248
2121.7	89.1961	0.903955	0.90143	0.900395	0.890178
2123.33	89.2524	0.904386	0.904244	0.896351	0.887886
2125.08	89.3088	0.904522	0.904292	0.899381	0.891544
2126.88	89.3651	0.904691	0.904569	0.899128	0.888621
2128.57	89.4215	0.904964	0.904842	0.900483	0.891771
2130.28	89.4778	0.903011	0.90195	0.896284	0.887666
2132.04	89.5342	0.905992	0.902795	0.899736	0.888213
2133.78	89.5905	0.906513	0.903993	0.900091	0.887894
2135.49	89.6469	0.902714	0.903993	0.897579	0.885875
2137.07	89.7032	0.902326	0.903312	0.897674	0.88836
2138.66	89.7596	0.902688	0.901443	0.899304	0.890788
2140.37	89.8159	0.905439	0.901202	0.900802	0.890677
2142.08	89.8723	0.90695	0.90388	0.900314	0.890697
2143.8	89.9286	0.904956	0.905711	0.900228	0.888311
2145.53	89.985	0.906407	0.904153	0.90125	0.888894
2147.23	90.0413	0.902149	0.904065	0.90085	0.892326
2148.9	90.0977	0.904349	0.904197	0.89745	0.888647
2150.56	90.154	0.905997	0.904438	0.902418	0.892362
2152.2	90.2104	0.905394	0.90102	0.901258	0.895455
2153.89	90.2667	0.904419	0.904201	0.900503	0.886612
2155.53	90.3231	0.902198	0.904937	0.903516	0.893869
2157.25	90.3794	0.904042	0.905236	0.901538	0.891774
2159.01	90.4358	0.903752	0.906281	0.902387	0.891286
2160.74	90.4921	0.900108	0.905247	0.902303	0.893492
2162.39	90.5485	0.902061	0.902654	0.904559	0.891323
2164.09	90.6048	0.904966	0.90802	0.90307	0.895981
2165.78	90.6612	0.904498	0.907249	0.90244	0.89463
2167.51	90.7175	0.906716	0.901736	0.899749	0.896065
2169.17	90.7739	0.905433	0.903538	0.901604	0.89342
2170.84	90.8302	0.905062	0.906177	0.903996	0.891279
2172.5	90.8866	0.906843	0.906135	0.904273	0.891465
2174.13	90.9429	0.90753	0.904348	0.90384	0.89
2175.88	90.9992	0.905322	0.904742	0.901524	0.891512
2177.62	91.0556	0.906722	0.906175	0.901943	0.897214
2179.31	91.1119	0.906385	0.90466	0.899959	0.890597
2180.93	91.1683	0.905689	0.905911	0.903788	0.890066
2182.6	91.2246	0.906882	0.907046	0.905085	0.892239
2184.27	91.281	0.90803	0.906714	0.901625	0.891072
2185.95	91.3373	0.903372	0.904672	0.902592	0.890706
2187.68	91.3937	0.902461	0.907894	0.904192	0.893899
2189.42	91.45	0.904739	0.904596	0.903919	0.892864
2191.15	91.5064	0.907404	0.907057	0.900001	0.89406
2192.9	91.5627	0.906195	0.907673	0.900485	0.891388
2194.48	91.6191	0.905451	0.906845	0.902589	0.891947
2196.08	91.6754	0.906557	0.904626	0.903312	0.893689
2197.84	91.7318	0.907524	0.905293	0.902811	0.894197
2199.59	91.7881	0.90693	0.907468	0.903261	0.893839
2201.21	91.8445	0.907964	0.907083	0.903461	0.895414
2202.82	91.9008	0.909234	0.906435	0.903457	0.897361
2204.6	91.9572	0.90832	0.904462	0.903977	0.892733
2206.34	92.0135	0.906973	0.900214	0.902981	0.889482
2208.01	92.0699	0.907832	0.905836	0.902691	0.892056
2209.67	92.1262	0.905923	0.907023	0.9032	0.890356
2211.36	92.1826	0.907939	0.901066	0.902391	0.890222
2213.03	92.2389	0.908627	0.904037	0.901969	0.89353
2214.72	92.2953	0.906174	0.906825	0.902977	0.892788
2216.36	92.3516	0.908003	0.905831	0.903868	0.894652
2218.05	92.408	0.910063	0.91013	0.905554	0.892603
2219.74	92.4643	0.906972	0.910951	0.907784	0.896485
2221.47	92.5207	0.906806	0.909622	0.905012	0.895033
2223.11	92.577	0.906157	0.908629	0.908756	0.893551
2224.79	92.6334	0.903197	0.908787	0.908607	0.890342
2226.49	92.6897	0.903961	0.908996	0.904549	0.896262
2228.22	92.7461	0.906295	0.911687	0.905535	0.896946
2229.92	92.8024	0.908503	0.908379	0.904275	0.896659
2231.65	92.8588	0.905846	0.909702	0.902588	0.898984
2233.33	92.9151	0.90967	0.909551	0.903451	0.897036
2235.03	92.9715	0.911297	0.909409	0.901797	0.893088
2236.83	93.0278	0.909024	0.907394	0.902418	0.894977
2238.64	93.0841	0.904687	0.907181	0.906208	0.896127
2240.4	93.1405	0.905442	0.90632	0.909794	0.895923
2242.19	93.1968	0.908334	0.909568	0.906483	0.899014
2243.93	93.2532	0.909724	0.909277	0.904814	0.895258
2245.7	93.3095	0.90564	0.909609	0.907379	0.894056
2247.45	93.3659	0.909215	0.909843	0.906473	0.897833
2249.25	93.4222	0.906878	0.908117	0.906841	0.899129
2251.18	93.4786	0.907174	0.908685	0.906805	0.898409
2253.12	93.5349	0.906078	0.907952	0.903428	0.89933
2255.01	93.5913	0.910043	0.910675	0.905468	0.895684
2256.95	93.6476	0.908592	0.908907	0.905548	0.895587
2258.9	93.704	0.909903	0.908366	0.908297	0.893304
2260.8	93.7603	0.909483	0.910321	0.908566	0.896324
2262.68	93.8167	0.907048	0.910939	0.908824	0.895353
2264.73	93.873	0.9101	0.908336	0.904308	0.896268
2266.79	93.9294	0.912681	0.912851	0.907641	0.898909
2268.95	93.9857	0.909302	0.911687	0.909757	0.901581
2271.18	94.0421	0.907844	0.910343	0.907101	0.896596
2273.46	94.0984	0.908543	0.911941	0.909102	0.900587
2275.67	94.1548	0.911912	0.912179	0.908392	0.895458
2277.96	94.2111	0.911166	0.90914	0.908912	0.895175
2280.64	94.2675	0.911904	0.910568	0.907598	0.894881
2283.14	94.3238	0.908192	0.911956	0.906366	0.891754
2285.61	94.3802	0.90991	0.908645	0.908165	0.901994
2288.05	94.4365	0.909743	0.910369	0.908962	0.898615
2290.62	94.4929	0.908195	0.907803	0.906426	0.899287
2293.48	94.5492	0.908647	0.910303	0.90611	0.897106
2296.84	94.6056	0.907667	0.909104	0.910246	0.898531
2300.56	94.6619	0.910927	0.908631	0.909763	0.895239
2304.11	94.7183	0.908476	0.907552	0.906215	0.89894
2307.99	94.7746	0.91146	0.912322	0.910758	0.899235
2311.88	94.831	0.911305	0.91507	0.906119	0.896313
2316.46	94.8873	0.911634	0.910663	0.906249	0.897452
2324.25	94.9437	0.908032	0.913679	0.908735	0.896151
2334.1	95	0.912093	0.913923	0.910359	0.897797

## Sheet: Supplementary Fig.3c
B-factor of the HTLV-1 CA full-length
RES	Chain A			Chain B			Chain C
1	50			48.9			45.8
2	46.7			50.5			50.9
3	77.4			83.2			91.2
4	79.6			78			76.9
5	119.1			115.1			103
6	170.5			117.3			135.8
7	175.8			156.2			106.4
9	108.4			100.6			105.2
10	87.1			99.9			91.8
11	68.5			66.1			69.9
12	52.5			50.6			48.4
13	82			84			92.2
14	53.4			48.4			50.6
15	42.3			44.4			44.8
16	70.2			64.2			65.4
17	66.8			56.7			60.7
18	89			72.2			89.8
19	54.6			51.5			47.7
20	50			48.8			47
21	63.1			62.5			58.7
22	52.7			50.1			53
23	50.6			48.8			48.8
24	74.8			82.8			85.2
25	84.7			84.2			87.4
26	68.6			60.7			64.4
27	64.3			62.3			61.2
28	86.4			82.6			81.4
29	112.5			94.3			97.4
30	78.2			74.7			79.9
31	79.5			75.2			73.1
32	62.2			66.4			69.5
33	67.6			64.8			65.6
34	76.9			68.4			71.3
35	81.6			71			74.8
36	74.7			68.6			70.2
37	57.9			56.8			56.8
38	58.8			55.5			59.4
39	59.3			60.7			61.9
40	49.1			49.7			51.4
41	54.9			52.5			52.8
42	70.4			69.9			74.1
43	50.6			49			50.4
44	45.2			45.6			43.2
45	45.7			47.7			51.5
46	51.8			64.4			67.1
47	48.8			48.8			52.1
48	44.8			44.2			43.9
49	41.1			46			44.5
50	39.4			44.1			44
51	40			39.7			39.9
52	43.5			43.4			43.8
53	65.7			58.4			63.3
54	45.3			43.6			45.7
55	43.4			45.7			43.9
56	44.3			45.8			43.8
57	46.8			47			48.1
58	43.9			45.5			45.7
59	52			52.1			50.1
60	58.4			52.4			54.1
61	55.7			55			56.6
62	56.8			59.9			57.6
63	57			60.8			61.6
64	64.1			70.2			71
65	67.5			66.1			76.1
66	91.4			93.8			84.4
67	68.3			63.9			65.4
68	55.1			63.6			60
69	64.1			68.3			67.4
70	67.7			68.3			71.9
71	50.3			52.2			50.1
72	54.2			57.7			52.2
73	72.6			71.9			70.5
74	63.6			60.3			62.4
75	57.2			51.7			49.7
76	56.5			64.8			59.5
77	63.9			60.6			56.8
78	58.5			52.4			52.3
79	54.1			55.9			56.5
80	68.2			73.7			70.5
81	89.1			88			81.2
82	72.8			72.4			65.4
83	83.4			79.3			79
84	78.2			77.9			80.7
85	92.7			104			98.5
86	76.2			86			77.1
87	78.6			85.2			72.6
88	90.2			92.9			94.4
89	72.9			72.1			78
90	76.8			71			71.8
91	76.5			73.6			72.6
92	70.1			65.4			70.5
93	64.8			62.9			60.9
94	66.9			66.6			60.7
95	63			61.9			66.2
96	69.5			67.4			64
97	75.7			70.1			70
98	69.8			72			84.8
99	60.2			58.6			58.6
100	59.4			56.2			55.3
101	47.8			45.4			47.1
102	47.8			49.8			51.5
103	55.4			60.4			56.9
104	62.9			63			61.5
105	80.3			80.4			82.1
106	70.5			69.8			79.3
107	53.3			54			55.9
108	46.8			48.5			48.3
109	55			57.3			58.4
110	51.3			48.9			50.5
111	50.9			50.6			53.6
112	65.2			64.9			66.1
113	45.1			45.2			45.4
114	46			47.5			47.1
115	53.7			50.3			48.4
116	50.9			49.4			50.4
117	45.5			44.9			46.4
118	50.3			48.9			53.6
119	57			51.1			54.1
120	56.5			57			59.2
121	54.4			52.9			54.6
122	72.4			63.1			74
123	96.6			80			79.5
124	105.5			93.6			92.8
125	133.9			105.9			106.1
126	170.6			142.7			132.4
127	161.6			129			129.7
128	166.9			193.7			150.4
129	239.5			185.4			171.4
130	211.6			181			169.3
131	201.1			148.9			168
132	194			140.8			165.4
133	195.1			137.7			147.3
134	199.8			151.6			163.5
135	202.4			156.8			177.7
136	207.8			156.3			205
137	263.3			169.8			223.7
138	218.5			191.3			231.6
139	209.3			196.2			228.1
140	227.2			237.1			267.9
141	213			233.8			255.1
142	215			204.6			243.6
143	206.8			233.7			231.2
144	221.6			188.2			215
145	202.9			190.9			205.5
146	203.3			196.8			200.9
147	213.6			179.2			198.3
148	216.6			180.7			205.7
149	171.4			171.9			165.2
150	202.5			165.3			169.3
151	187			148.5			180.4
152	181.6			141.8			159
153	169.6			133.2			145.8
154	157.8			125.9			137.7
155	180.5			124.7			140.9
156	159.5			114.4			123.2
157	137			103.6			112.3
158	149			107.6			113.5
159	189.3			112.8			124
160	134.6			122.4			104.2
161	135.1			104			102.6
162	147.3			114.6			118.6
163	193.7			119.2			121
164	196.8			137.7			138.6
165	191.8			148.4			156.2
166	240			162.5			165.9
167	220.9			155.7			162.7
168	228.3			150.2			177.8
169	211.8			154.1			183.1
170	249.5			185.5			181.3
171	217.2			176.2			181.6
172	231.5			172.2			183.6
173	224.9			182.3			189.2
174	230			201.8			196.3
175	225.6			176.8			196.2
176	204.3			166			204.8
177	210.8			187.5			232.1
178	214.4			195.5			238.2
179	236.4			209.1			244.7
180	230.5			208.4			252
181	223.3			199.4			236.2
182	228.8			204			243.8
183	234.3			238.5			263.2
184	248.6			216.6			251.5
185	255.1			228			259.7
186	251.2			221.5			256.8
187	275.7			219.5			268.9
188	258.4			243.5			288.4
189	270.5			261.9			300.5
190	286.9			249.6			307.7
191	265.2			244.8			292.4
192	276.5			231.7			287.6
193	279.8			224.6			266
194	298.2			235.4			261.2
195	265.2			223.6			261.5
196	242.1			220.6			253.8
197	246.7			226.5			259.1
198	250.5			227.4			242.2
199	228.7			232.6			243.2
200	244.7			274.4			246.9
201	222.2			232.1			250.6
202	220.8			216.3			244.1
203	219.3			238.7			249.5
204	223.5			231.2			265.8
205	215			245.7			277.4
206	226			266.4			284.3
207	243.4			269.2			278.6

## Sheet: Supplementary Fig.3d
Calibration standards run on Superdex 75 increase								HTLV-1 CA-CTD run on Superdex 75 increase
Chrom.1		Chrom.1		Chrom.1				Chrom.1		Chrom.1		Chrom.1
UV 1_280		Injection		Run Log				UV 1_280		Injection		Run Log
ml	mAU	ml	Injection	ml	Logbook			ml	mAU	ml	Injection	ml	Logbook
-0.042164	-1.42666	-0.000199		-0.042164	Method Settings			-0.042378	1.84252	0.000254		-0.042378	Method Settings
-0.041498	-14.2878			-0.041595	Equilibration			-0.041712	18.6114			-0.041813	Equilibration
-0.040832	-14.6449			-0.01209	Sample Application			-0.041046	19.077			-0.0121	Sample Application
-0.040166	-15.002			0.092708	Elution			-0.04038	19.5405			0.092742	Elution
-0.0395	-15.3602							-0.039714	20.0036
-0.038834	-15.7106							-0.039048	20.4723
-0.038168	-16.066							-0.038381	20.9367
-0.037501	-16.4169							-0.037715	21.4034
-0.036835	-16.7745							-0.037049	21.8661
-0.036169	-17.1314							-0.036383	22.3314
-0.035503	-17.4817							-0.035717	22.7935
-0.034837	-17.7889							-0.035051	23.1899
-0.034171	-17.7877							-0.034385	23.1937
-0.033505	-17.7866							-0.033719	23.1975
-0.032839	-17.7855							-0.033053	23.2014
-0.032173	-17.7817							-0.032386	23.2077
-0.031506	-17.7628							-0.03172	23.2273
-0.03084	-17.7438							-0.031054	23.247
-0.030174	-17.7394							-0.030388	23.2513
-0.029508	-17.7393							-0.029722	23.2513
-0.028842	-17.7395							-0.029056	23.2513
-0.028176	-17.7397							-0.02839	23.2513
-0.02751	-17.7398							-0.027724	23.2515
-0.026844	-17.74							-0.027057	23.2517
-0.026177	-17.7402							-0.026391	23.252
-0.025511	-17.7404							-0.025725	23.2522
-0.024845	-17.7406							-0.025059	23.2525
-0.024179	-17.7405							-0.024393	23.2528
-0.023513	-17.74							-0.023727	23.2531
-0.022847	-17.7396							-0.023061	23.2533
-0.022181	-17.739							-0.022395	23.2535
-0.021515	-17.7384							-0.021728	23.2536
-0.020849	-17.7378							-0.021062	23.2537
-0.020182	-17.7372							-0.020396	23.2536
-0.019516	-17.7366							-0.01973	23.2533
-0.01885	-17.7363							-0.019064	23.2531
-0.018184	-17.7363							-0.018398	23.2528
-0.017518	-17.7364							-0.017732	23.2526
-0.016852	-17.7365							-0.017066	23.2522
-0.016186	-17.7369							-0.016399	23.2519
-0.01552	-17.7373							-0.015733	23.2516
-0.014853	-17.7377							-0.015067	23.2515
-0.014187	-17.738							-0.014401	23.2516
-0.013521	-4.65068							-0.013735	9.72968
-0.012855	-0.000349							-0.013069	0.000117
-0.012189	4.8e-05							-0.012403	0.000155
-0.011523	0.000844							-0.011737	0.000275
-0.010857	0.001699							-0.01107	0.000488
-0.010191	0.002547							-0.010404	0.00049
-0.009524	0.003398							-0.009738	0.000162
-0.008858	0.004283							-0.009072	-0.000288
-0.008192	0.005174							-0.008406	-0.000737
-0.007526	0.006072							-0.00774	-0.001188
-0.00686	0.00682							-0.007074	-0.00159
-0.006194	0.007456							-0.006408	-0.001943
-0.005528	0.008072							-0.005741	-0.002293
-0.004862	0.008687							-0.005075	-0.002427
-0.004196	0.009309							-0.004409	-0.002324
-0.003529	0.009936							-0.003743	-0.002174
-0.002863	0.01074							-0.003077	-0.002002
-0.002197	0.011832							-0.002411	-0.002055
-0.001531	0.013032							-0.001745	-0.002903
-0.000865	0.014238							-0.001079	-0.003552
-0.000199	0.01533							-0.000412	-0.003879
0.000467	0.016179							0.000254	-0.004179
0.001133	0.0169							0.00092	-0.00424
0.0018	0.017734							0.001586	-0.004083
0.002466	0.018568							0.002252	-0.00387
0.003132	0.019417							0.002918	-0.003713
0.003798	0.020257							0.003584	-0.003623
0.004464	0.021101							0.00425	-0.003552
0.00513	0.021942							0.004917	-0.003481
0.005796	0.022782							0.005583	-0.003414
0.006462	0.023946							0.006249	-0.003355
0.007128	0.025381							0.006915	-0.0033
0.007795	0.026848							0.007581	-0.003255
0.008461	0.028315							0.008247	-0.00331
0.009127	0.029713							0.008913	-0.003437
0.009793	0.031047							0.009579	-0.003564
0.010459	0.032388							0.010246	-0.00369
0.011125	0.033597							0.010912	-0.003612
0.011791	0.033889							0.011578	-0.003356
0.012457	0.034051							0.012244	-0.003085
0.013124	0.034211							0.01291	-0.002732
0.01379	0.034371							0.013576	-0.002194
0.014456	0.034823							0.014242	-0.001553
0.015122	0.035355							0.014908	-0.000907
0.015788	0.035883							0.015575	-0.00029
0.016454	0.036204							0.016241	0.000104
0.01712	0.036352							0.016907	0.000309
0.017786	0.036482							0.017573	0.000515
0.018452	0.036612							0.018239	0.000735
0.019119	0.036463							0.018905	0.000976
0.019785	0.035636							0.019571	0.001224
0.020451	0.034722							0.020237	0.001471
0.021117	0.033809							0.020904	0.001901
0.021783	0.03142							0.02157	0.002669
0.022449	0.028822							0.022236	0.003581
0.023115	0.026211							0.022902	0.004367
0.023781	0.023642							0.023568	0.004874
0.024448	0.021174							0.024234	0.00523
0.025114	0.018846							0.0249	0.005588
0.02578	0.016536							0.025566	0.005945
0.026446	0.008862							0.026233	0.006115
0.027112	-0.012131							0.026899	0.006026
0.027778	-0.034449							0.027565	0.005687
0.028444	-0.056706							0.028231	0.004342
0.02911	-0.079068							0.028897	0.002101
0.029776	-0.101636							0.029563	-0.00015
0.030443	-0.123816							0.030229	-0.002399
0.031109	-0.145079							0.030895	-0.004672
0.031775	-0.17381							0.031561	-0.007102
0.032441	-0.207556							0.032228	-0.00968
0.033107	-0.242347							0.032894	-0.015031
0.033773	-0.276928							0.03356	-0.024649
0.034439	-0.311671							0.034226	-0.035542
0.035105	-0.346505							0.034892	-0.046154
0.035772	-0.38133							0.035558	-0.056588
0.036438	-0.414823							0.036224	-0.067248
0.037104	-0.44422							0.03689	-0.078066
0.03777	-0.472709							0.037557	-0.088965
0.038436	-0.501327							0.038223	-0.100681
0.039102	-0.529862							0.038889	-0.113516
0.039768	-0.558742							0.039555	-0.126365
0.040434	-0.587888							0.040221	-0.139229
0.041101	-0.616971							0.040887	-0.152082
0.041767	-0.638276							0.041553	-0.164863
0.042433	-0.656913							0.042219	-0.17753
0.043099	-0.675267							0.042886	-0.189618
0.043765	-0.693684							0.043552	-0.200292
0.044431	-0.711947							0.044218	-0.210307
0.045097	-0.729394							0.044884	-0.220305
0.045763	-0.746664							0.04555	-0.230357
0.046429	-0.762168							0.046216	-0.240439
0.047096	-0.774779							0.046882	-0.250653
0.047762	-0.786715							0.047548	-0.260884
0.048428	-0.798716							0.048215	-0.270169
0.049094	-0.81076							0.048881	-0.27839
0.04976	-0.822562							0.049547	-0.286678
0.050426	-0.834139							0.050213	-0.29495
0.051092	-0.845736							0.050879	-0.303184
0.051758	-0.855762							0.051545	-0.311407
0.052425	-0.86474							0.052211	-0.319673
0.053091	-0.873562							0.052877	-0.327694
0.053757	-0.882392							0.053544	-0.334969
0.054423	-0.891239							0.05421	-0.341823
0.055089	-0.898739							0.054876	-0.348667
0.055755	-0.905892							0.055542	-0.355479
0.056421	-0.913006							0.056208	-0.362213
0.057087	-0.918988							0.056874	-0.368665
0.057753	-0.924737							0.05754	-0.374926
0.05842	-0.930477							0.058206	-0.380742
0.059086	-0.936203							0.058873	-0.385877
0.059752	-0.936995							0.059539	-0.391009
0.060418	-0.925265							0.060205	-0.396112
0.061084	-0.911125							0.060871	-0.401048
0.06175	-0.896809							0.061537	-0.405103
0.062416	-0.882398							0.062203	-0.408115
0.063082	-0.868073							0.062869	-0.411067
0.063749	-0.85364							0.063535	-0.4138
0.064415	-0.839467							0.064202	-0.416308
0.065081	-0.818507							0.064868	-0.418833
0.065747	-0.792661							0.065534	-0.421351
0.066413	-0.765972							0.0662	-0.421589
0.067079	-0.738707							0.066866	-0.417259
0.067745	-0.711137							0.067532	-0.411399
0.068411	-0.683591							0.068198	-0.405383
0.069077	-0.656302							0.068864	-0.399017
0.069744	-0.630359							0.069531	-0.392634
0.07041	-0.608042							0.070197	-0.386225
0.071076	-0.586877							0.070863	-0.37973
0.071742	-0.566051							0.071529	-0.372393
0.072408	-0.545201							0.072195	-0.36387
0.073074	-0.524395							0.072861	-0.355337
0.07374	-0.503668							0.073527	-0.346743
0.074406	-0.482851							0.074193	-0.338
0.075073	-0.469506							0.07486	-0.329225
0.075739	-0.45928							0.075526	-0.320425
0.076405	-0.449262							0.076192	-0.312294
0.077071	-0.438959							0.076858	-0.305555
0.077737	-0.428641							0.077524	-0.299461
0.078403	-0.41826							0.07819	-0.293337
0.079069	-0.407931							0.078856	-0.287157
0.079735	-0.399228							0.079522	-0.280935
0.080401	-0.393392							0.080189	-0.274734
0.081068	-0.388293							0.080855	-0.268723
0.081734	-0.383235							0.081521	-0.263661
0.0824	-0.378263							0.082187	-0.259598
0.083066	-0.373293							0.082853	-0.255611
0.083732	-0.368382							0.083519	-0.251734
0.084398	-0.363662							0.084185	-0.247903
0.085064	-0.360216							0.084851	-0.244088
0.08573	-0.357785							0.085518	-0.240272
0.086397	-0.355561							0.086184	-0.236744
0.087063	-0.353012							0.08685	-0.233933
0.087729	-0.350322							0.087516	-0.231572
0.088395	-0.347635							0.088182	-0.229241
0.089061	-0.344941							0.088848	-0.226916
0.089727	-0.341724							0.089514	-0.224328
0.090393	-0.33956							0.09018	-0.22079
0.091059	-0.33715							0.090846	-0.217402
0.091726	-0.334324							0.091513	-0.215369
0.092392	-0.331488							0.092179	-0.213529
0.093058	-0.328973							0.092845	-0.211872
0.093724	-0.327231							0.093511	-0.210597
0.09439	-0.325641							0.094177	-0.209593
0.095056	-0.324149							0.094843	-0.208814
0.095722	-0.32268							0.095509	-0.20824
0.096388	-0.321227							0.096175	-0.207555
0.097054	-0.319763							0.096842	-0.206684
0.097721	-0.318424							0.097508	-0.205772
0.098387	-0.317601							0.098174	-0.204858
0.099053	-0.316908							0.09884	-0.203947
0.099719	-0.316671							0.099506	-0.203242
0.100385	-0.316592							0.100172	-0.202845
0.101051	-0.316524							0.100838	-0.202499
0.101717	-0.316455							0.101504	-0.202349
0.102383	-0.316387							0.102171	-0.202424
0.10305	-0.316124							0.102837	-0.2025
0.103716	-0.315735							0.103503	-0.202575
0.104382	-0.314971							0.104169	-0.202703
0.105048	-0.313896							0.104835	-0.202979
0.105714	-0.312776							0.105501	-0.203353
0.10638	-0.311647							0.106167	-0.203719
0.107046	-0.310524							0.106833	-0.204064
0.107712	-0.309429							0.1075	-0.204396
0.108378	-0.308597							0.108166	-0.204729
0.109045	-0.307795							0.108832	-0.205062
0.109711	-0.306947							0.109498	-0.205439
0.110377	-0.306095							0.110164	-0.205866
0.111043	-0.305239							0.11083	-0.206276
0.111709	-0.304385							0.111496	-0.206499
0.112375	-0.303534							0.112162	-0.206545
0.113041	-0.302597							0.112829	-0.20659
0.113707	-0.301595							0.113495	-0.206636
0.114374	-0.300688							0.114161	-0.206625
0.11504	-0.29995							0.114827	-0.206501
0.115706	-0.29923							0.115493	-0.206319
0.116372	-0.298503							0.116159	-0.206008
0.117038	-0.297775							0.116825	-0.205484
0.117704	-0.297096							0.117491	-0.204874
0.11837	-0.296828							0.118158	-0.204262
0.119036	-0.296603							0.118824	-0.203656
0.119702	-0.296024							0.11949	-0.203082
0.120369	-0.295183							0.120156	-0.202536
0.121035	-0.294309							0.120822	-0.202021
0.121701	-0.293453							0.121488	-0.20167
0.122367	-0.292577							0.122154	-0.201443
0.123033	-0.292047							0.12282	-0.201217
0.123699	-0.291681							0.123487	-0.200989
0.124365	-0.291345							0.124153	-0.200729
0.125031	-0.291215							0.124819	-0.200363
0.125698	-0.291099							0.125485	-0.199927
0.126364	-0.290985							0.126151	-0.199261
0.12703	-0.290869							0.126817	-0.198338
0.127696	-0.290724							0.127483	-0.197362
0.128362	-0.290458							0.128149	-0.196387
0.129028	-0.29019							0.128816	-0.195411
0.129694	-0.289694							0.129482	-0.194584
0.13036	-0.288851							0.130148	-0.193916
0.131027	-0.287992							0.130814	-0.193277
0.131693	-0.287138							0.13148	-0.19262
0.132359	-0.286287							0.132146	-0.191952
0.133025	-0.284883							0.132812	-0.191284
0.133691	-0.283393							0.133478	-0.190615
0.134357	-0.28192							0.134145	-0.189918
0.135023	-0.280222							0.134811	-0.188971
0.135689	-0.278497							0.135477	-0.187864
0.136355	-0.276778							0.136143	-0.186739
0.137022	-0.275076							0.136809	-0.18557
0.137688	-0.273868							0.137475	-0.184379
0.138354	-0.272979							0.138141	-0.183186
0.13902	-0.272075							0.138807	-0.181994
0.139686	-0.271037							0.139474	-0.180815
0.140352	-0.269848							0.14014	-0.179661
0.141018	-0.268613							0.140806	-0.178512
0.141684	-0.267379							0.141472	-0.177396
0.142351	-0.266151							0.142138	-0.176342
0.143017	-0.264962							0.142804	-0.175311
0.143683	-0.263789							0.14347	-0.174243
0.144349	-0.262618							0.144136	-0.173118
0.145015	-0.26121							0.144803	-0.172094
0.145681	-0.259703							0.145469	-0.171311
0.146347	-0.258196							0.146135	-0.17053
0.147013	-0.256686							0.146801	-0.169755
0.147679	-0.255101							0.147467	-0.169002
0.148346	-0.253358							0.148133	-0.168249
0.149012	-0.251572							0.148799	-0.167495
0.149678	-0.249633							0.149465	-0.166823
0.150344	-0.247397							0.150131	-0.166383
0.15101	-0.24507							0.150798	-0.166059
0.151676	-0.242747							0.151464	-0.165728
0.152342	-0.240427							0.15213	-0.165381
0.153008	-0.238403							0.152796	-0.16503
0.153675	-0.236653							0.153462	-0.164679
0.154341	-0.234975							0.154128	-0.164304
0.155007	-0.233578							0.154794	-0.163801
0.155673	-0.232291							0.15546	-0.163133
0.156339	-0.231015							0.156127	-0.162459
0.157005	-0.229746							0.156793	-0.16172
0.157671	-0.228454							0.157459	-0.160883
0.158337	-0.226997							0.158125	-0.160042
0.159003	-0.225475							0.158791	-0.159205
0.15967	-0.223958							0.159457	-0.158521
0.160336	-0.221852							0.160123	-0.158153
0.161002	-0.219599							0.160789	-0.157853
0.161668	-0.217329							0.161456	-0.15754
0.162334	-0.215063							0.162122	-0.157169
0.163	-0.212979							0.162788	-0.156743
0.163666	-0.21123							0.163454	-0.156319
0.164332	-0.209544							0.16412	-0.155895
0.164999	-0.207961							0.164786	-0.155483
0.165665	-0.206467							0.165452	-0.155092
0.166331	-0.205004							0.166118	-0.1547
0.166997	-0.203534							0.166785	-0.154196
0.167663	-0.202074							0.167451	-0.153456
0.168329	-0.200762							0.168117	-0.152609
0.168995	-0.199524							0.168783	-0.151761
0.169661	-0.198302							0.169449	-0.150925
0.170327	-0.196966							0.170115	-0.150131
0.170994	-0.195514							0.170781	-0.149368
0.17166	-0.194043							0.171447	-0.148693
0.172326	-0.192567							0.172114	-0.148346
0.172992	-0.191198							0.17278	-0.148269
0.173658	-0.189951							0.173446	-0.148192
0.174324	-0.188713							0.174112	-0.148116
0.17499	-0.187467							0.174778	-0.148043
0.175656	-0.186517							0.175444	-0.147978
0.176323	-0.185631							0.17611	-0.147917
0.176989	-0.18475							0.176776	-0.147702
0.177655	-0.183868							0.177443	-0.147202
0.178321	-0.183286							0.178109	-0.146578
0.178987	-0.182743							0.178775	-0.145953
0.179653	-0.182198							0.179441	-0.145327
0.180319	-0.181272							0.180107	-0.144688
0.180985	-0.179734							0.180773	-0.144036
0.181652	-0.178143							0.181439	-0.143401
0.182318	-0.176539							0.182105	-0.142945
0.182984	-0.175152							0.182772	-0.142656
0.18365	-0.174064							0.183438	-0.142367
0.184316	-0.173008							0.184104	-0.142078
0.184982	-0.171945							0.18477	-0.141799
0.185648	-0.171067							0.185436	-0.141533
0.186314	-0.170222							0.186102	-0.141272
0.18698	-0.169376							0.186768	-0.141138
0.187647	-0.168535							0.187434	-0.141319
0.188313	-0.167338							0.188101	-0.141676
0.188979	-0.166091							0.188767	-0.142035
0.189645	-0.164834							0.189433	-0.142404
0.190311	-0.163161							0.190099	-0.142863
0.190977	-0.161153							0.190765	-0.143392
0.191643	-0.159272							0.191431	-0.14394
0.192309	-0.157371							0.192097	-0.144663
0.192976	-0.155356							0.192763	-0.145521
0.193642	-0.153723							0.19343	-0.146381
0.194308	-0.152341							0.194096	-0.147242
0.194974	-0.150958							0.194762	-0.148103
0.19564	-0.149725							0.195428	-0.14897
0.196306	-0.148673							0.196094	-0.149843
0.196972	-0.147672							0.19676	-0.150859
0.197638	-0.146674							0.197426	-0.152369
0.198304	-0.145607							0.198092	-0.154176
0.198971	-0.144423							0.198759	-0.155982
0.199637	-0.143206							0.199425	-0.15779
0.200303	-0.141905							0.200091	-0.159663
0.200969	-0.139814							0.200757	-0.161794
0.201635	-0.137371							0.201423	-0.164042
0.202301	-0.134905							0.202089	-0.166246
0.202967	-0.132452							0.202755	-0.168371
0.203633	-0.130088							0.203421	-0.170492
0.2043	-0.127842							0.204088	-0.172617
0.204966	-0.125638							0.204754	-0.174684
0.205632	-0.123414							0.20542	-0.176467
0.206298	-0.121148							0.206086	-0.177903
0.206964	-0.118887							0.206752	-0.179467
0.20763	-0.116611							0.207418	-0.181446
0.208296	-0.114338							0.208084	-0.183576
0.208962	-0.111839							0.20875	-0.185696
0.209628	-0.109215							0.209416	-0.18782
0.210295	-0.106605							0.210083	-0.190043
0.210961	-0.103711							0.210749	-0.192576
0.211627	-0.100641							0.211415	-0.195274
0.212293	-0.097549							0.212081	-0.197956
0.212959	-0.094459							0.212747	-0.200618
0.213625	-0.091677							0.213413	-0.203298
0.214291	-0.089485							0.214079	-0.205979
0.214957	-0.087453							0.214746	-0.208637
0.215624	-0.08535							0.215412	-0.211164
0.21629	-0.083061							0.216078	-0.213472
0.216956	-0.080708							0.216744	-0.21575
0.217622	-0.078378							0.21741	-0.21795
0.218288	-0.076043							0.218076	-0.220046
0.218954	-0.073562							0.218742	-0.222133
0.21962	-0.071005							0.219408	-0.224225
0.220286	-0.068462							0.220074	-0.22624
0.220952	-0.065473							0.220741	-0.227964
0.221619	-0.062269							0.221407	-0.229437
0.222285	-0.059016							0.222073	-0.230789
0.222951	-0.055779							0.222739	-0.231922
0.223617	-0.052843							0.223405	-0.233056
0.224283	-0.050381							0.224071	-0.234191
0.224949	-0.04803							0.224737	-0.235309
0.225615	-0.045624							0.225403	-0.236296
0.226281	-0.043145							0.22607	-0.23709
0.226948	-0.0407							0.226736	-0.238022
0.227614	-0.038218							0.227402	-0.239269
0.22828	-0.03573							0.228068	-0.240675
0.228946	-0.033081							0.228734	-0.242076
0.229612	-0.030233							0.2294	-0.243475
0.230278	-0.027373							0.230066	-0.244692
0.230944	-0.024547							0.230732	-0.24548
0.23161	-0.021707							0.231399	-0.246091
0.232276	-0.018879							0.232065	-0.246873
0.232943	-0.016025							0.232731	-0.247839
0.233609	-0.013281							0.233397	-0.248808
0.234275	-0.011509							0.234063	-0.249776
0.234941	-0.009899							0.234729	-0.250754
0.235607	-0.008207							0.235395	-0.251793
0.236273	-0.006282							0.236061	-0.252898
0.236939	-0.004316							0.236728	-0.253782
0.237605	-0.002353							0.237394	-0.25432
0.238272	-0.000402							0.23806	-0.254821
0.238938	0.001551							0.238726	-0.255323
0.239604	0.003465							0.239392	-0.255825
0.24027	0.005367							0.240058	-0.256118
0.240936	0.007273							0.240724	-0.256046
0.241602	0.009182							0.24139	-0.255873
0.242268	0.01109							0.242057	-0.255731
0.242934	0.013							0.242723	-0.255601
0.243601	0.014918							0.243389	-0.255472
0.244267	0.016437							0.244055	-0.255342
0.244933	0.017746							0.244721	-0.255213
0.245599	0.01903							0.245387	-0.255091
0.246265	0.020401							0.246053	-0.254979
0.246931	0.021862							0.246719	-0.254885
0.247597	0.023347							0.247386	-0.254813
0.248263	0.024833							0.248052	-0.254745
0.248929	0.026266							0.248718	-0.254681
0.249596	0.027541							0.249384	-0.254619
0.250262	0.028735							0.25005	-0.254569
0.250928	0.029926							0.250716	-0.254585
0.251594	0.031049							0.251382	-0.254748
0.25226	0.032132							0.252048	-0.255066
0.252926	0.033215							0.252715	-0.255567
0.253592	0.034296							0.253381	-0.256068
0.254258	0.035034							0.254047	-0.256568
0.254925	0.035471							0.254713	-0.257069
0.255591	0.035853							0.255379	-0.257626
0.256257	0.036192							0.256045	-0.25847
0.256923	0.036439							0.256711	-0.259262
0.257589	0.036646							0.257377	-0.259807
0.258255	0.036854							0.258044	-0.260292
0.258921	0.037035							0.25871	-0.260778
0.259587	0.037161							0.259376	-0.261264
0.260253	0.037264							0.260042	-0.261681
0.26092	0.037368							0.260708	-0.261759
0.261586	0.037688							0.261374	-0.261644
0.262252	0.038149							0.26204	-0.261539
0.262918	0.038622							0.262706	-0.26145
0.263584	0.039094							0.263373	-0.261362
0.26425	0.039576							0.264039	-0.261273
0.264916	0.040061							0.264705	-0.261168
0.265582	0.040548							0.265371	-0.260934
0.266249	0.041035							0.266037	-0.260459
0.266915	0.041515							0.266703	-0.260067
0.267581	0.041991							0.267369	-0.260001
0.268247	0.042467							0.268035	-0.260118
0.268913	0.04287							0.268701	-0.260235
0.269579	0.043068							0.269368	-0.260351
0.270245	0.043187							0.270034	-0.260602
0.270911	0.043306							0.2707	-0.261272
0.271578	0.043268							0.271366	-0.26199
0.272244	0.043096							0.272032	-0.262887
0.27291	0.042896							0.272698	-0.264254
0.273576	0.042695							0.273364	-0.265619
0.274242	0.042491							0.274031	-0.266996
0.274908	0.042282							0.274697	-0.268357
0.275574	0.042072							0.275363	-0.269687
0.27624	0.041862							0.276029	-0.271009
0.276906	0.041836							0.276695	-0.272271
0.277573	0.041878							0.277361	-0.273337
0.278239	0.041921							0.278027	-0.274222
0.278905	0.041963							0.278693	-0.275112
0.279571	0.041986							0.279359	-0.276
0.280237	0.041997							0.280026	-0.276873
0.280903	0.042007							0.280692	-0.277724
0.281569	0.041661							0.281358	-0.278569
0.282235	0.040838							0.282024	-0.279541
0.282902	0.039898							0.28269	-0.280776
0.283568	0.038959							0.283356	-0.28201
0.284234	0.038021							0.284022	-0.283251
0.2849	0.037165							0.284688	-0.284436
0.285566	0.036333							0.285355	-0.285461
0.286232	0.035498							0.286021	-0.286343
0.286898	0.034743							0.286687	-0.287193
0.287564	0.034044							0.287353	-0.287912
0.28823	0.033351							0.288019	-0.288494
0.288897	0.032662							0.288685	-0.289077
0.289563	0.032024							0.289351	-0.289657
0.290229	0.031486							0.290017	-0.290337
0.290895	0.030971							0.290684	-0.291228
0.291561	0.030455							0.29135	-0.292172
0.292227	0.029604							0.292016	-0.293144
0.292893	0.028675							0.292682	-0.294221
0.293559	0.027743							0.293348	-0.295392
0.294226	0.026812							0.294014	-0.296562
0.294892	0.025606							0.29468	-0.297729
0.295558	0.024313							0.295346	-0.298884
0.296224	0.023015							0.296013	-0.300022
0.29689	0.02197							0.296679	-0.301164
0.297556	0.021173							0.297345	-0.302425
0.298222	0.020459							0.298011	-0.303918
0.298888	0.01976							0.298677	-0.30549
0.299554	0.019034							0.299343	-0.307056
0.300221	0.018268							0.300009	-0.308482
0.300887	0.017488							0.300675	-0.309601
0.301553	0.016709							0.301342	-0.31057
0.302219	0.015624							0.302008	-0.311493
0.302885	0.014255							0.302674	-0.312404
0.303551	0.012885							0.30334	-0.313419
0.304217	0.011519							0.304006	-0.314533
0.304883	0.010271							0.304672	-0.315701
0.30555	0.009173							0.305338	-0.316818
0.306216	0.008121							0.306004	-0.317339
0.306882	0.007147							0.306671	-0.317859
0.307548	0.006354							0.307337	-0.31837
0.308214	0.005657							0.308003	-0.318765
0.30888	0.004959							0.308669	-0.319013
0.309546	0.004261							0.309335	-0.319261
0.310212	0.003425							0.310001	-0.319529
0.310878	0.002477							0.310667	-0.319976
0.311545	0.001523							0.311333	-0.320652
0.312211	0.000491							0.312	-0.321322
0.312877	-0.000621							0.312666	-0.322099
0.313543	-0.00175							0.313332	-0.323557
0.314209	-0.002881							0.313998	-0.325021
0.314875	-0.003737							0.314664	-0.326488
0.315541	-0.004114							0.31533	-0.327897
0.316207	-0.004294							0.315996	-0.328967
0.316874	-0.004505							0.316662	-0.330042
0.31754	-0.004851							0.317329	-0.331092
0.318206	-0.005271							0.317995	-0.332026
0.318872	-0.005694							0.318661	-0.332888
0.319538	-0.006117							0.319327	-0.333755
0.320204	-0.006601							0.319993	-0.334631
0.32087	-0.007145							0.320659	-0.335619
0.321536	-0.007705							0.321325	-0.336784
0.322203	-0.008252							0.321991	-0.337936
0.322869	-0.008782							0.322658	-0.338956
0.323535	-0.009311							0.323324	-0.339572
0.324201	-0.009839							0.32399	-0.340186
0.324867	-0.010367							0.324656	-0.340796
0.325533	-0.01063							0.325322	-0.341391
0.326199	-0.010744							0.325988	-0.341888
0.326865	-0.010841							0.326654	-0.342269
0.327531	-0.010888							0.32732	-0.342718
0.328198	-0.010914							0.327987	-0.34349
0.328864	-0.010939							0.328653	-0.344517
0.32953	-0.010964							0.329319	-0.345548
0.330196	-0.011191							0.329985	-0.346576
0.330862	-0.011656							0.330651	-0.347539
0.331528	-0.012194							0.331317	-0.348243
0.332194	-0.012888							0.331983	-0.348848
0.33286	-0.013727							0.332649	-0.34938
0.333527	-0.014601							0.333315	-0.349677
0.334193	-0.015475							0.333982	-0.349974
0.334859	-0.016351							0.334648	-0.350272
0.335525	-0.01682							0.335314	-0.350568
0.336191	-0.017105							0.33598	-0.35082
0.336857	-0.017397							0.336646	-0.350948
0.337523	-0.017755							0.337312	-0.351083
0.338189	-0.018137							0.337978	-0.351311
0.338855	-0.018519							0.338645	-0.351575
0.339522	-0.0189							0.339311	-0.351838
0.340188	-0.019382							0.339977	-0.3521
0.340854	-0.020063							0.340643	-0.352396
0.34152	-0.020797							0.341309	-0.352819
0.342186	-0.021639							0.341975	-0.353376
0.342852	-0.022625							0.342641	-0.354059
0.343518	-0.023658							0.343307	-0.354918
0.344184	-0.024686							0.343973	-0.355777
0.344851	-0.025717							0.34464	-0.356635
0.345517	-0.026643							0.345306	-0.357496
0.346183	-0.027495							0.345972	-0.358088
0.346849	-0.028345							0.346638	-0.358157
0.347515	-0.02901							0.347304	-0.358232
0.348181	-0.029616							0.34797	-0.358321
0.348847	-0.030221							0.348636	-0.358413
0.349513	-0.030826							0.349302	-0.358505
0.350179	-0.031394							0.349969	-0.358598
0.350846	-0.031791							0.350635	-0.358735
0.351512	-0.032126							0.351301	-0.358983
0.352178	-0.032449							0.351967	-0.359292
0.352844	-0.03278							0.352633	-0.359644
0.35351	-0.033134							0.353299	-0.360047
0.354176	-0.033498							0.353965	-0.36045
0.354842	-0.033863							0.354631	-0.36085
0.355508	-0.034238							0.355298	-0.361252
0.356175	-0.034631							0.355964	-0.361782
0.356841	-0.035028							0.35663	-0.362623
0.357507	-0.035525							0.357296	-0.363519
0.358173	-0.036135							0.357962	-0.364507
0.358839	-0.036745							0.358628	-0.365518
0.359505	-0.037354							0.359294	-0.366531
0.360171	-0.037977							0.35996	-0.367542
0.360837	-0.038643							0.360627	-0.368529
0.361503	-0.03934							0.361293	-0.369194
0.36217	-0.039995							0.361959	-0.369558
0.362836	-0.040501							0.362625	-0.369946
0.363502	-0.040901							0.363291	-0.370584
0.364168	-0.0413							0.363957	-0.371244
0.364834	-0.041699							0.364623	-0.371903
0.3655	-0.041979							0.365289	-0.372565
0.366166	-0.042088							0.365956	-0.373261
0.366832	-0.042148							0.366622	-0.374224
0.367499	-0.041986							0.367288	-0.375189
0.368165	-0.041591							0.367954	-0.376094
0.368831	-0.041175							0.36862	-0.376943
0.369497	-0.040757							0.369286	-0.3778
0.370163	-0.040334							0.369952	-0.37866
0.370829	-0.039862							0.370618	-0.379501
0.371495	-0.039346							0.371285	-0.380235
0.372161	-0.038873							0.371951	-0.380933
0.372828	-0.03853							0.372617	-0.381601
0.373494	-0.038267							0.373283	-0.382137
0.37416	-0.038005							0.373949	-0.382637
0.374826	-0.037741							0.374615	-0.383134
0.375492	-0.037397							0.375281	-0.383623
0.376158	-0.036905							0.375947	-0.384018
0.376824	-0.036349							0.376614	-0.384192
0.37749	-0.035917							0.37728	-0.384366
0.378156	-0.035637							0.377946	-0.384531
0.378823	-0.035397							0.378612	-0.38468
0.379489	-0.035156							0.379278	-0.384829
0.380155	-0.034918							0.379944	-0.384978
0.380821	-0.03482							0.38061	-0.385123
0.381487	-0.034823							0.381276	-0.385252
0.382153	-0.034827							0.381943	-0.385378
0.382819	-0.034792							0.382609	-0.385564
0.383485	-0.034721							0.383275	-0.386025
0.384152	-0.034644							0.383941	-0.386553
0.384818	-0.034567							0.384607	-0.387076
0.385484	-0.03449							0.385273	-0.387596
0.38615	-0.034413							0.385939	-0.388086
0.386816	-0.034335							0.386605	-0.388509
0.387482	-0.034266							0.387272	-0.388924
0.388148	-0.034214							0.387938	-0.389259
0.388814	-0.034168							0.388604	-0.389378
0.38948	-0.034123							0.38927	-0.389495
0.390147	-0.034077							0.389936	-0.389614
0.390813	-0.033897							0.390602	-0.389723
0.391479	-0.03364							0.391268	-0.389796
0.392145	-0.033384							0.391934	-0.389855
0.392811	-0.033087							0.3926	-0.389939
0.393477	-0.032764							0.393267	-0.390137
0.394143	-0.032439							0.393933	-0.390455
0.394809	-0.032113							0.394599	-0.39077
0.395476	-0.031847							0.395265	-0.391088
0.396142	-0.031751							0.395931	-0.391336
0.396808	-0.031725							0.396597	-0.391378
0.397474	-0.031669							0.397263	-0.391398
0.39814	-0.031485							0.397929	-0.391413
0.398806	-0.031246							0.398596	-0.391419
0.399472	-0.031007							0.399262	-0.391425
0.400138	-0.030767							0.399928	-0.391431
0.400804	-0.030826							0.400594	-0.391453
0.401471	-0.031049							0.40126	-0.391531
0.402137	-0.031288							0.401926	-0.391648
0.402803	-0.031654							0.402592	-0.391771
0.403469	-0.03213							0.403259	-0.391918
0.404135	-0.032618							0.403925	-0.392088
0.404801	-0.03308							0.404591	-0.392257
0.405467	-0.033482							0.405257	-0.392426
0.406133	-0.033788							0.405923	-0.392646
0.4068	-0.034024							0.406589	-0.392984
0.407466	-0.034248							0.407255	-0.393348
0.408132	-0.034352							0.407921	-0.393755
0.408798	-0.034321							0.408587	-0.394247
0.409464	-0.03429							0.409254	-0.394728
0.41013	-0.034259							0.40992	-0.395196
0.410796	-0.034139							0.410586	-0.395688
0.411462	-0.033849							0.411252	-0.396225
0.412129	-0.0335							0.411918	-0.396784
0.412795	-0.033336							0.412584	-0.397344
0.413461	-0.033624							0.41325	-0.397845
0.414127	-0.034171							0.413916	-0.398217
0.414793	-0.034721							0.414583	-0.398587
0.415459	-0.035271							0.415249	-0.398958
0.416125	-0.035849							0.415915	-0.399319
0.416791	-0.036471							0.416581	-0.399368
0.417457	-0.0371							0.417247	-0.399338
0.418124	-0.037426							0.417913	-0.399312
0.41879	-0.037284							0.418579	-0.399395
0.419456	-0.037045							0.419245	-0.399504
0.420122	-0.036807							0.419912	-0.399614
0.420788	-0.036563							0.420578	-0.399726
0.421454	-0.036304							0.421244	-0.399879
0.42212	-0.036033							0.42191	-0.400294
0.422786	-0.035776							0.422576	-0.40071
0.423452	-0.035563							0.423242	-0.401133
0.424119	-0.035386							0.423908	-0.401617
0.424785	-0.035208							0.424574	-0.402102
0.425451	-0.03503							0.425241	-0.402586
0.426117	-0.034882							0.425907	-0.403061
0.426783	-0.03477							0.426573	-0.403428
0.427449	-0.034661							0.427239	-0.403654
0.428115	-0.034737							0.427905	-0.403892
0.428781	-0.035083							0.428571	-0.404283
0.429448	-0.035511							0.429237	-0.404874
0.430114	-0.035936							0.429903	-0.405464
0.43078	-0.036384							0.43057	-0.406058
0.431446	-0.036943							0.431236	-0.40665
0.432112	-0.037584							0.431902	-0.407255
0.432778	-0.038142							0.432568	-0.40786
0.433444	-0.038437							0.433234	-0.408411
0.43411	-0.038554							0.4339	-0.408503
0.434777	-0.038671							0.434566	-0.408485
0.435443	-0.038787							0.435232	-0.408467
0.436109	-0.038807							0.435899	-0.408447
0.436775	-0.0387							0.436565	-0.408404
0.437441	-0.038557							0.437231	-0.408334
0.438107	-0.038506							0.437897	-0.408278
0.438773	-0.038544							0.438563	-0.408369
0.439439	-0.03859							0.439229	-0.408821
0.440105	-0.038636							0.439895	-0.409273
0.440772	-0.038713							0.440561	-0.409722
0.441438	-0.038937							0.441228	-0.410154
0.442104	-0.039261							0.441894	-0.410464
0.44277	-0.039601							0.44256	-0.410746
0.443436	-0.040015							0.443226	-0.411009
0.444102	-0.040479							0.443892	-0.411158
0.444768	-0.040947							0.444558	-0.411262
0.445434	-0.041415							0.445224	-0.411367
0.446101	-0.041616							0.44589	-0.411482
0.446767	-0.041368							0.446557	-0.411667
0.447433	-0.040936							0.447223	-0.41196
0.448099	-0.040548							0.447889	-0.41225
0.448765	-0.040222							0.448555	-0.412477
0.449431	-0.03992							0.449221	-0.412525
0.450097	-0.039616							0.449887	-0.412573
0.450763	-0.03931							0.450553	-0.41262
0.451429	-0.039433							0.451219	-0.412645
0.452096	-0.039928							0.451886	-0.412575
0.452762	-0.04051							0.452552	-0.412483
0.453428	-0.04123							0.453218	-0.412454
0.454094	-0.042024							0.453884	-0.412696
0.45476	-0.042822							0.45455	-0.413089
0.455426	-0.043614							0.455216	-0.413484
0.456092	-0.044392							0.455882	-0.413876
0.456758	-0.04512							0.456548	-0.414247
0.457425	-0.045813							0.457214	-0.414573
0.458091	-0.046333							0.457881	-0.414898
0.458757	-0.046696							0.458547	-0.415253
0.459423	-0.047015							0.459213	-0.415704
0.460089	-0.047354							0.459879	-0.416155
0.460755	-0.047711							0.460545	-0.416606
0.461421	-0.047947							0.461211	-0.417017
0.462087	-0.047876							0.461877	-0.417261
0.462754	-0.047716							0.462543	-0.417339
0.46342	-0.047635							0.46321	-0.41741
0.464086	-0.047641							0.463876	-0.417364
0.464752	-0.047646							0.464542	-0.417017
0.465418	-0.047651							0.465208	-0.416649
0.466084	-0.047712							0.465874	-0.41628
0.46675	-0.048005							0.46654	-0.41591
0.467416	-0.048534							0.467206	-0.416012
0.468082	-0.049002							0.467872	-0.416259
0.468749	-0.049336							0.468539	-0.416514
0.469415	-0.049623							0.469205	-0.416725
0.470081	-0.049911							0.469871	-0.416914
0.470747	-0.050198							0.470537	-0.417103
0.471413	-0.050422							0.471203	-0.417291
0.472079	-0.050532							0.471869	-0.417378
0.472745	-0.050647							0.472535	-0.417057
0.473411	-0.05085							0.473201	-0.416726
0.474077	-0.051155							0.473868	-0.416362
0.474744	-0.051461							0.474534	-0.415729
0.47541	-0.051766							0.4752	-0.415093
0.476076	-0.052061							0.475866	-0.414456
0.476742	-0.052293							0.476532	-0.413816
0.477408	-0.052456							0.477198	-0.413305
0.478074	-0.052584							0.477864	-0.412841
0.47874	-0.052636							0.47853	-0.412386
0.479406	-0.052654							0.479197	-0.412356
0.480073	-0.052672							0.479863	-0.41261
0.480739	-0.05269							0.480529	-0.412862
0.481405	-0.052675							0.481195	-0.413115
0.482071	-0.052595							0.481861	-0.413399
0.482737	-0.052478							0.482527	-0.413898
0.483403	-0.05229							0.483193	-0.414392
0.484069	-0.052019							0.483859	-0.414874
0.484735	-0.051749							0.484526	-0.415219
0.485402	-0.05148							0.485192	-0.415565
0.486068	-0.0512							0.485858	-0.415911
0.486734	-0.050812							0.486524	-0.416244
0.4874	-0.050312							0.48719	-0.416287
0.488066	-0.049828							0.487856	-0.416148
0.488732	-0.049515							0.488522	-0.416025
0.489398	-0.049377							0.489188	-0.416196
0.490064	-0.04924							0.489855	-0.416551
0.49073	-0.049102							0.490521	-0.416906
0.491397	-0.04908							0.491187	-0.417261
0.492063	-0.049234							0.491853	-0.417609
0.492729	-0.049441							0.492519	-0.41784
0.493395	-0.049677							0.493185	-0.418057
0.494061	-0.049989							0.493851	-0.418071
0.494727	-0.050343							0.494517	-0.417498
0.495393	-0.050699							0.495184	-0.416919
0.496059	-0.051027							0.49585	-0.416343
0.496726	-0.051261							0.496516	-0.41578
0.497392	-0.051432							0.497182	-0.415373
0.498058	-0.051603							0.497848	-0.415251
0.498724	-0.051593							0.498514	-0.415159
0.49939	-0.051293							0.49918	-0.415323
0.500056	-0.050879							0.499846	-0.415643
0.500722	-0.050466							0.500513	-0.415962
0.501388	-0.050144							0.501179	-0.416284
0.502054	-0.049939							0.501845	-0.416614
0.502721	-0.049768							0.502511	-0.416981
0.503387	-0.049687							0.503177	-0.417358
0.504053	-0.05005							0.503843	-0.417649
0.504719	-0.050713							0.504509	-0.417725
0.505385	-0.051376							0.505175	-0.417802
0.506051	-0.052016							0.505841	-0.417879
0.506717	-0.052546							0.506508	-0.41796
0.507383	-0.053003							0.507174	-0.41811
0.50805	-0.053458							0.50784	-0.41849
0.508716	-0.053714							0.508506	-0.418871
0.509382	-0.0538							0.509172	-0.41924
0.510048	-0.053869							0.509838	-0.4196
0.510714	-0.053937							0.510504	-0.41996
0.51138	-0.054048							0.511171	-0.420321
0.512046	-0.054213							0.511837	-0.420603
0.512712	-0.054403							0.512503	-0.420482
0.513378	-0.054605							0.513169	-0.420129
0.514045	-0.054825							0.513835	-0.419766
0.514711	-0.055054							0.514501	-0.419382
0.515377	-0.055284							0.515167	-0.419006
0.516043	-0.055519							0.515833	-0.418652
0.516709	-0.055803							0.516499	-0.418318
0.517375	-0.056191							0.517166	-0.417982
0.518041	-0.056581							0.517832	-0.417743
0.518707	-0.056954							0.518498	-0.417512
0.519374	-0.057281							0.519164	-0.417173
0.52004	-0.057598							0.51983	-0.416746
0.520706	-0.057915							0.520496	-0.416307
0.521372	-0.05822							0.521162	-0.415869
0.522038	-0.058402							0.521828	-0.41543
0.522704	-0.058356							0.522495	-0.414726
0.52337	-0.058309							0.523161	-0.413813
0.524036	-0.05804							0.523827	-0.412879
0.524702	-0.057256							0.524493	-0.412066
0.525369	-0.056471							0.525159	-0.411343
0.526035	-0.055691							0.525825	-0.41063
0.526701	-0.054899							0.526491	-0.409915
0.527367	-0.054029							0.527157	-0.409351
0.528033	-0.053095							0.527824	-0.40939
0.528699	-0.052248							0.52849	-0.409483
0.529365	-0.051635							0.529156	-0.409532
0.530031	-0.051182							0.529822	-0.409407
0.530698	-0.050725							0.530488	-0.409271
0.531364	-0.050271							0.531154	-0.409134
0.53203	-0.04994							0.53182	-0.408997
0.532696	-0.049917							0.532486	-0.408608
0.533362	-0.050048							0.533153	-0.408041
0.534028	-0.050102							0.533819	-0.407463
0.534694	-0.050023							0.534485	-0.406536
0.53536	-0.049944							0.535151	-0.405499
0.536026	-0.049864							0.535817	-0.404469
0.536693	-0.049722							0.536483	-0.403433
0.537359	-0.049225							0.537149	-0.402448
0.538025	-0.048312							0.537815	-0.401716
0.538691	-0.047363							0.538482	-0.400989
0.539357	-0.04633							0.539148	-0.400318
0.540023	-0.045242							0.539814	-0.400099
0.540689	-0.04415							0.54048	-0.399892
0.541355	-0.043063							0.541146	-0.399685
0.542022	-0.042122							0.541812	-0.399478
0.542688	-0.041401							0.542478	-0.399281
0.543354	-0.040698							0.543144	-0.399096
0.54402	-0.040045							0.543811	-0.398913
0.544686	-0.039491							0.544477	-0.399077
0.545352	-0.038981							0.545143	-0.399391
0.546018	-0.038473							0.545809	-0.399706
0.546684	-0.037965							0.546475	-0.400023
0.547351	-0.037447							0.547141	-0.400342
0.548017	-0.036922							0.547807	-0.400688
0.548683	-0.036401							0.548473	-0.401026
0.549349	-0.036007							0.54914	-0.401267
0.550015	-0.035785							0.549806	-0.401303
0.550681	-0.03558							0.550472	-0.401339
0.551347	-0.035376							0.551138	-0.401375
0.552013	-0.035201							0.551804	-0.401419
0.552679	-0.035062							0.55247	-0.401584
0.553346	-0.034931							0.553136	-0.401829
0.554012	-0.034733							0.553802	-0.402057
0.554678	-0.034357							0.554469	-0.40211
0.555344	-0.033865							0.555135	-0.402052
0.55601	-0.033371							0.555801	-0.401995
0.556676	-0.032878							0.556467	-0.401938
0.557342	-0.032739							0.557133	-0.401867
0.558008	-0.032981							0.557799	-0.401669
0.558675	-0.033222							0.558465	-0.401393
0.559341	-0.033524							0.559131	-0.401103
0.560007	-0.033933							0.559798	-0.400697
0.560673	-0.034382							0.560464	-0.400292
0.561339	-0.03483							0.56113	-0.399885
0.562005	-0.035158							0.561796	-0.399485
0.562671	-0.035248							0.562462	-0.399148
0.563337	-0.035221							0.563128	-0.398971
0.564003	-0.035185							0.563794	-0.398797
0.56467	-0.035051							0.56446	-0.398641
0.565336	-0.034843							0.565127	-0.398497
0.566002	-0.034639							0.565793	-0.398352
0.566668	-0.034425							0.566459	-0.398208
0.567334	-0.034238							0.567125	-0.398119
0.568	-0.034216							0.567791	-0.398353
0.568666	-0.034195							0.568457	-0.398662
0.569332	-0.034175							0.569123	-0.398955
0.569999	-0.034167							0.569789	-0.399235
0.570665	-0.03417							0.570455	-0.399525
0.571331	-0.034174							0.571122	-0.399834
0.571997	-0.034196							0.571788	-0.400154
0.572663	-0.034306							0.572454	-0.400432
0.573329	-0.034483							0.57312	-0.400311
0.573995	-0.03466							0.573786	-0.400113
0.574661	-0.034878							0.574452	-0.399883
0.575328	-0.03523							0.575118	-0.399574
0.575994	-0.035583							0.575785	-0.399253
0.57666	-0.035937							0.576451	-0.398931
0.577326	-0.036261							0.577117	-0.39861
0.577992	-0.036479							0.577783	-0.397988
0.578658	-0.03664							0.578449	-0.397188
0.579324	-0.036793							0.579115	-0.396368
0.57999	-0.036906							0.579781	-0.395477
0.580656	-0.036982							0.580447	-0.394566
0.581323	-0.037058							0.581113	-0.393655
0.581989	-0.037134							0.58178	-0.392746
0.582655	-0.037132							0.582446	-0.391912
0.583321	-0.036911							0.583112	-0.391287
0.583987	-0.036667							0.583778	-0.390684
0.584653	-0.036383							0.584444	-0.389978
0.585319	-0.035979							0.58511	-0.389161
0.585985	-0.035531							0.585776	-0.388334
0.586652	-0.035084							0.586442	-0.387501
0.587318	-0.034678							0.587109	-0.386672
0.587984	-0.03444							0.587775	-0.386011
0.58865	-0.034354							0.588441	-0.385469
0.589316	-0.034289							0.589107	-0.384942
0.589982	-0.034352							0.589773	-0.384403
0.590648	-0.034599							0.590439	-0.383863
0.591314	-0.034847							0.591105	-0.383322
0.59198	-0.035094							0.591771	-0.382781
0.592647	-0.035302							0.592438	-0.382239
0.593313	-0.035399							0.593104	-0.38182
0.593979	-0.03544							0.59377	-0.381408
0.594645	-0.035499							0.594436	-0.380987
0.595311	-0.035602							0.595102	-0.380535
0.595977	-0.035721							0.595768	-0.380084
0.596643	-0.035841							0.596434	-0.37963
0.597309	-0.035968							0.5971	-0.379177
0.597975	-0.03617							0.597767	-0.378702
0.598642	-0.036495							0.598433	-0.378215
0.599308	-0.03682							0.599099	-0.377732
0.599974	-0.037081							0.599765	-0.377229
0.60064	-0.037214							0.600431	-0.376722
0.601306	-0.037334							0.601097	-0.37621
0.601972	-0.037454							0.601763	-0.375701
0.602638	-0.03757							0.602429	-0.375192
0.603304	-0.037674							0.603096	-0.374674
0.603971	-0.037769							0.603762	-0.374158
0.604637	-0.037857							0.604428	-0.37364
0.605303	-0.037915							0.605094	-0.372961
0.605969	-0.037935							0.60576	-0.372265
0.606635	-0.037954							0.606426	-0.371565
0.607301	-0.037974							0.607092	-0.370867
0.607967	-0.037926							0.607758	-0.370214
0.608633	-0.03777							0.608425	-0.369641
0.6093	-0.037614							0.609091	-0.369061
0.609966	-0.037364							0.609757	-0.368432
0.610632	-0.036928							0.610423	-0.367711
0.611298	-0.036433							0.611089	-0.366994
0.611964	-0.035937							0.611755	-0.366279
0.61263	-0.035455							0.612421	-0.365559
0.613296	-0.035014							0.613087	-0.364924
0.613962	-0.034603							0.613754	-0.364298
0.614628	-0.034263							0.61442	-0.363704
0.615295	-0.034192							0.615086	-0.363728
0.615961	-0.034348							0.615752	-0.363819
0.616627	-0.034504							0.616418	-0.363911
0.617293	-0.03466							0.617084	-0.36401
0.617959	-0.034869							0.61775	-0.364222
0.618625	-0.035161							0.618416	-0.364542
0.619291	-0.035479							0.619083	-0.364841
0.619957	-0.035831							0.619749	-0.364912
0.620624	-0.036373							0.620415	-0.364538
0.62129	-0.037033							0.621081	-0.364165
0.621956	-0.037694							0.621747	-0.363792
0.622622	-0.038346							0.622413	-0.363441
0.623288	-0.038906							0.623079	-0.363122
0.623954	-0.039234							0.623745	-0.362798
0.62462	-0.039552							0.624412	-0.362453
0.625286	-0.039712							0.625078	-0.362523
0.625952	-0.039278							0.625744	-0.362832
0.626619	-0.038844							0.62641	-0.363173
0.627285	-0.03841							0.627076	-0.363516
0.627951	-0.037966							0.627742	-0.363864
0.628617	-0.037474							0.628408	-0.36424
0.629283	-0.036959							0.629074	-0.364623
0.629949	-0.036464							0.62974	-0.364998
0.630615	-0.036089							0.630407	-0.365286
0.631281	-0.035814							0.631073	-0.365554
0.631948	-0.035538							0.631739	-0.365821
0.632614	-0.035265							0.632405	-0.366088
0.63328	-0.035021							0.633071	-0.366366
0.633946	-0.034934							0.633737	-0.366655
0.634612	-0.034864							0.634403	-0.366946
0.635278	-0.034869							0.635069	-0.367173
0.635944	-0.035248							0.635736	-0.367356
0.63661	-0.035769							0.636402	-0.367533
0.637277	-0.036292							0.637068	-0.36771
0.637943	-0.036819							0.637734	-0.367887
0.638609	-0.037366							0.6384	-0.368197
0.639275	-0.037963							0.639066	-0.368549
0.639941	-0.038519							0.639732	-0.368882
0.640607	-0.038826							0.640399	-0.369123
0.641273	-0.038775							0.641065	-0.369349
0.641939	-0.038723							0.641731	-0.369574
0.642605	-0.038672							0.642397	-0.369798
0.643272	-0.038675							0.643063	-0.370073
0.643938	-0.038883							0.643729	-0.370431
0.644604	-0.039171							0.644395	-0.370802
0.64527	-0.03944							0.645061	-0.371043
0.645936	-0.039633							0.645727	-0.370969
0.646602	-0.039797							0.646394	-0.370851
0.647268	-0.039961							0.64706	-0.370732
0.647934	-0.040084							0.647726	-0.370612
0.648601	-0.039978							0.648392	-0.369922
0.649267	-0.039577							0.649058	-0.369089
0.649933	-0.039171							0.649724	-0.36825
0.650599	-0.038749							0.65039	-0.367397
0.651265	-0.038312							0.651056	-0.366544
0.651931	-0.037873							0.651723	-0.365683
0.652597	-0.037434							0.652389	-0.364831
0.653263	-0.036945							0.653055	-0.364161
0.653929	-0.036295							0.653721	-0.363951
0.654596	-0.035549							0.654387	-0.363786
0.655262	-0.034839							0.655053	-0.363734
0.655928	-0.034206							0.655719	-0.363865
0.656594	-0.033588							0.656385	-0.364009
0.65726	-0.032966							0.657052	-0.364155
0.657926	-0.032374							0.657718	-0.364299
0.658592	-0.032038							0.658384	-0.363918
0.659258	-0.032182							0.65905	-0.363364
0.659925	-0.032276							0.659716	-0.362808
0.660591	-0.032153							0.660382	-0.362262
0.661257	-0.031781							0.661048	-0.361717
0.661923	-0.03141							0.661714	-0.361173
0.662589	-0.031037							0.662381	-0.360629
0.663255	-0.030624							0.663047	-0.360096
0.663921	-0.030093							0.663713	-0.359663
0.664587	-0.029485							0.664379	-0.359236
0.665253	-0.028889							0.665045	-0.358555
0.66592	-0.028329							0.665711	-0.357489
0.666586	-0.027796							0.666377	-0.356407
0.667252	-0.027263							0.667043	-0.355334
0.667918	-0.026729							0.66771	-0.354259
0.668584	-0.026045							0.668376	-0.35326
0.66925	-0.025029							0.669042	-0.352298
0.669916	-0.023911							0.669708	-0.351336
0.670582	-0.023053							0.670374	-0.350076
0.671249	-0.022658							0.67104	-0.348745
0.671915	-0.022285							0.671706	-0.34742
0.672581	-0.021928							0.672372	-0.346094
0.673247	-0.021574							0.673039	-0.34479
0.673913	-0.02139							0.673705	-0.343589
0.674579	-0.021633							0.674371	-0.342398
0.675245	-0.02188							0.675037	-0.341335
0.675911	-0.022199							0.675703	-0.340598
0.676578	-0.022619							0.676369	-0.33991
0.677244	-0.023038							0.677035	-0.339221
0.67791	-0.023456							0.677701	-0.338492
0.678576	-0.02388							0.678368	-0.33783
0.679242	-0.02439							0.679034	-0.337443
0.679908	-0.024932							0.6797	-0.337157
0.680574	-0.025454							0.680366	-0.337073
0.68124	-0.025723							0.681032	-0.337094
0.681906	-0.02576							0.681698	-0.337123
0.682573	-0.025798							0.682364	-0.337152
0.683239	-0.025836							0.68303	-0.337181
0.683905	-0.025888							0.683697	-0.337223
0.684571	-0.025962							0.684363	-0.337271
0.685237	-0.026036							0.685029	-0.337244
0.685903	-0.026118							0.685695	-0.33701
0.686569	-0.026269							0.686361	-0.336712
0.687235	-0.026447							0.687027	-0.336417
0.687901	-0.026625							0.687693	-0.33612
0.688568	-0.026791							0.688359	-0.335729
0.689234	-0.02687							0.689026	-0.335168
0.6899	-0.026927							0.689692	-0.334562
0.690566	-0.026991							0.690358	-0.333903
0.691232	-0.027123							0.691024	-0.333191
0.691898	-0.027425							0.69169	-0.332466
0.692564	-0.027724							0.692356	-0.331746
0.69323	-0.028047							0.693022	-0.331018
0.693897	-0.028554							0.693688	-0.330286
0.694563	-0.029371							0.694354	-0.329552
0.695229	-0.030188							0.695021	-0.328815
0.695895	-0.03095							0.695687	-0.328204
0.696561	-0.031409							0.696353	-0.327633
0.697227	-0.031688							0.697019	-0.327061
0.697893	-0.031965							0.697685	-0.326487
0.698559	-0.032236							0.698351	-0.326122
0.699226	-0.032469							0.699017	-0.326124
0.699892	-0.032671							0.699683	-0.3262
0.700558	-0.03287							0.70035	-0.326271
0.701224	-0.033056							0.701016	-0.326325
0.70189	-0.03322							0.701682	-0.326375
0.702556	-0.033382							0.702348	-0.326425
0.703222	-0.033548							0.703014	-0.326476
0.703888	-0.033585							0.70368	-0.326771
0.704554	-0.033027							0.704346	-0.327171
0.705221	-0.032473							0.705013	-0.327592
0.705887	-0.031929							0.705679	-0.328314
0.706553	-0.03144							0.706345	-0.329173
0.707219	-0.030966							0.707011	-0.33004
0.707885	-0.030498							0.707677	-0.330922
0.708551	-0.030013							0.708343	-0.331683
0.709217	-0.029448							0.709009	-0.332171
0.709883	-0.0288							0.709675	-0.33262
0.71055	-0.028159							0.710341	-0.332996
0.711216	-0.027551							0.711008	-0.333065
0.711882	-0.026996							0.711674	-0.333092
0.712548	-0.026446							0.71234	-0.333118
0.713214	-0.025892							0.713006	-0.333144
0.71388	-0.025398							0.713672	-0.33292
0.714546	-0.025157							0.714338	-0.332635
0.715212	-0.025109							0.715004	-0.332346
0.715878	-0.025085							0.71567	-0.331937
0.716545	-0.025187							0.716337	-0.331499
0.717211	-0.025458							0.717003	-0.331056
0.717877	-0.025729							0.717669	-0.330618
0.718543	-0.025999							0.718335	-0.330272
0.719209	-0.02625							0.719001	-0.330157
0.719875	-0.026439							0.719667	-0.330062
0.720541	-0.026605							0.720333	-0.330003
0.721207	-0.026621							0.720999	-0.330032
0.721874	-0.026216							0.721666	-0.330068
0.72254	-0.025767							0.722332	-0.330104
0.723206	-0.025317							0.722998	-0.33014
0.723872	-0.024855							0.723664	-0.33024
0.724538	-0.024312							0.72433	-0.33039
0.725204	-0.023666							0.724996	-0.330542
0.72587	-0.023074							0.725662	-0.330232
0.726536	-0.02262							0.726328	-0.329697
0.727202	-0.022396							0.726995	-0.329151
0.727869	-0.022164							0.727661	-0.328606
0.728535	-0.021932							0.728327	-0.328063
0.729201	-0.021699							0.728993	-0.327382
0.729867	-0.021781							0.729659	-0.326748
0.730533	-0.022081							0.730325	-0.326122
0.731199	-0.022384							0.730991	-0.325628
0.731865	-0.022533							0.731657	-0.325199
0.732531	-0.02266							0.732324	-0.324771
0.733198	-0.022786							0.73299	-0.324343
0.733864	-0.022914							0.733656	-0.323919
0.73453	-0.023052							0.734322	-0.323509
0.735196	-0.023213							0.734988	-0.323108
0.735862	-0.023377							0.735654	-0.322673
0.736528	-0.023573							0.73632	-0.322174
0.737194	-0.023894							0.736986	-0.321649
0.73786	-0.024215							0.737653	-0.321123
0.738527	-0.024535							0.738319	-0.320598
0.739193	-0.024854							0.738985	-0.319827
0.739859	-0.025117							0.739651	-0.318877
0.740525	-0.025353							0.740317	-0.317898
0.741191	-0.025581							0.740983	-0.317043
0.741857	-0.025521							0.741649	-0.316244
0.742523	-0.025391							0.742315	-0.315444
0.743189	-0.025262							0.742982	-0.314643
0.743855	-0.025129							0.743648	-0.313901
0.744522	-0.024976							0.744314	-0.313422
0.745188	-0.024755							0.74498	-0.313044
0.745854	-0.02453							0.745646	-0.312578
0.74652	-0.024303							0.746312	-0.311936
0.747186	-0.024059							0.746978	-0.311236
0.747852	-0.023814							0.747644	-0.31054
0.748518	-0.023569							0.748311	-0.309842
0.749184	-0.023322							0.748977	-0.309245
0.749851	-0.022962							0.749643	-0.308697
0.750517	-0.022403							0.750309	-0.30815
0.751183	-0.021836							0.750975	-0.307453
0.751849	-0.021212							0.751641	-0.306692
0.752515	-0.020555							0.752307	-0.30592
0.753181	-0.0199							0.752973	-0.30515
0.753847	-0.019246							0.75364	-0.304351
0.754513	-0.018643							0.754306	-0.303476
0.755179	-0.018547							0.754972	-0.302577
0.755846	-0.018505							0.755638	-0.301797
0.756512	-0.018523							0.756304	-0.301145
0.757178	-0.019035							0.75697	-0.300518
0.757844	-0.019673							0.757636	-0.299886
0.75851	-0.020312							0.758302	-0.299258
0.759176	-0.020922							0.758968	-0.299007
0.759842	-0.021335							0.759635	-0.299027
0.760508	-0.02151							0.760301	-0.299093
0.761175	-0.021671							0.760967	-0.299163
0.761841	-0.021693							0.761633	-0.299235
0.762507	-0.021375							0.762299	-0.299306
0.763173	-0.021058							0.762965	-0.299378
0.763839	-0.020743							0.763631	-0.29945
0.764505	-0.020449							0.764297	-0.299322
0.765171	-0.020295							0.764964	-0.299117
0.765837	-0.020156							0.76563	-0.298827
0.766504	-0.020011							0.766296	-0.298197
0.76717	-0.019832							0.766962	-0.297483
0.767836	-0.019644							0.767628	-0.296769
0.768502	-0.019457							0.768294	-0.29605
0.769168	-0.019264							0.76896	-0.295375
0.769834	-0.01902							0.769626	-0.294771
0.7705	-0.018673							0.770293	-0.294178
0.771166	-0.01833							0.770959	-0.293895
0.771832	-0.01804							0.771625	-0.293814
0.772499	-0.017898							0.772291	-0.293761
0.773165	-0.017757							0.772957	-0.293708
0.773831	-0.017614							0.773623	-0.293654
0.774497	-0.017532							0.774289	-0.29345
0.775163	-0.017699							0.774955	-0.293218
0.775829	-0.017923							0.775622	-0.292903
0.776495	-0.018158							0.776288	-0.292244
0.777161	-0.018437							0.776954	-0.291532
0.777828	-0.018748							0.77762	-0.290817
0.778494	-0.019044							0.778286	-0.290105
0.77916	-0.019323							0.778952	-0.289504
0.779826	-0.019602							0.779618	-0.289085
0.780492	-0.01992							0.780284	-0.288691
0.781158	-0.020252							0.780951	-0.28834
0.781824	-0.020586							0.781617	-0.288005
0.78249	-0.020331							0.782283	-0.287679
0.783156	-0.020014							0.782949	-0.287377
0.783823	-0.019698							0.783615	-0.287082
0.784489	-0.019381							0.784281	-0.286892
0.785155	-0.019117							0.784947	-0.286775
0.785821	-0.018891							0.785613	-0.286638
0.786487	-0.018669							0.78628	-0.286366
0.787153	-0.018816							0.786946	-0.286008
0.787819	-0.019363							0.787612	-0.285651
0.788485	-0.019934							0.788278	-0.285292
0.789151	-0.020505							0.788944	-0.284841
0.789818	-0.021075							0.78961	-0.284259
0.790484	-0.021136							0.790276	-0.28363
0.79115	-0.021039							0.790942	-0.282947
0.791816	-0.020934							0.791609	-0.282206
0.792482	-0.020625							0.792275	-0.281451
0.793148	-0.020306							0.792941	-0.280701
0.793814	-0.019985							0.793607	-0.279948
0.79448	-0.019664							0.794273	-0.279188
0.795147	-0.019441							0.794939	-0.27843
0.795813	-0.0196							0.795605	-0.277671
0.796479	-0.019773							0.796271	-0.277017
0.797145	-0.019873							0.796938	-0.276421
0.797811	-0.0199							0.797604	-0.275825
0.798477	-0.019927							0.79827	-0.275232
0.799143	-0.019953							0.798936	-0.274701
0.799809	-0.019979							0.799602	-0.27446
0.800476	-0.020045							0.800268	-0.274371
0.801142	-0.020121							0.800934	-0.274348
0.801808	-0.020301							0.8016	-0.274432
0.802474	-0.020908							0.802267	-0.274555
0.80314	-0.02151							0.802933	-0.274678
0.803806	-0.02211							0.803599	-0.2748
0.804472	-0.022712							0.804265	-0.274678
0.805138	-0.023291							0.804931	-0.274318
0.805804	-0.023687							0.805597	-0.273902
0.806471	-0.024076							0.806263	-0.273153
0.807137	-0.024119							0.806929	-0.272233
0.807803	-0.024015							0.807595	-0.271319
0.808469	-0.023913							0.808262	-0.270403
0.809135	-0.023808							0.808928	-0.269549
0.809801	-0.023702							0.809594	-0.26899
0.810467	-0.023552							0.81026	-0.268554
0.811133	-0.023355							0.810926	-0.26815
0.8118	-0.023075							0.811592	-0.267885
0.812466	-0.022544							0.812258	-0.267675
0.813132	-0.022011							0.812925	-0.267465
0.813798	-0.021481							0.813591	-0.267253
0.814464	-0.020949							0.814257	-0.267008
0.81513	-0.020481							0.814923	-0.266742
0.815796	-0.020601							0.815589	-0.26647
0.816462	-0.020766							0.816255	-0.266282
0.817128	-0.02133							0.816921	-0.266148
0.817795	-0.021989							0.817587	-0.266023
0.818461	-0.022649							0.818254	-0.265898
0.819127	-0.023309							0.81892	-0.265809
0.819793	-0.023923							0.819586	-0.265878
0.820459	-0.024138							0.820252	-0.266001
0.821125	-0.024002							0.820918	-0.26601
0.821791	-0.023828							0.821584	-0.265523
0.822457	-0.023565							0.82225	-0.264873
0.823124	-0.023304							0.822916	-0.264228
0.82379	-0.023041							0.823582	-0.263582
0.824456	-0.022779							0.824249	-0.263002
0.825122	-0.022548							0.824915	-0.262473
0.825788	-0.022501							0.825581	-0.261952
0.826454	-0.022444							0.826247	-0.261732
0.82712	-0.022325							0.826913	-0.261733
0.827786	-0.022182							0.827579	-0.261772
0.828453	-0.022039							0.828245	-0.261811
0.829119	-0.021896							0.828911	-0.26185
0.829785	-0.021766							0.829578	-0.261759
0.830451	-0.021709							0.830244	-0.261633
0.831117	-0.021711							0.83091	-0.261508
0.831783	-0.021697							0.831576	-0.26162
0.832449	-0.021595							0.832242	-0.261792
0.833115	-0.02147							0.832908	-0.261963
0.833781	-0.021336							0.833574	-0.262135
0.834448	-0.021195							0.83424	-0.26222
0.835114	-0.020963							0.834907	-0.262199
0.83578	-0.020353							0.835573	-0.262159
0.836446	-0.019683							0.836239	-0.262116
0.837112	-0.019233							0.836905	-0.262053
0.837778	-0.019145							0.837571	-0.26198
0.838444	-0.019107							0.838237	-0.261902
0.83911	-0.019069							0.838903	-0.261821
0.839777	-0.01903							0.839569	-0.261991
0.840443	-0.019302							0.840236	-0.262409
0.841109	-0.019748							0.840902	-0.262829
0.841775	-0.020211							0.841568	-0.263319
0.842441	-0.020507							0.842234	-0.263926
0.843107	-0.02071							0.8429	-0.264578
0.843773	-0.020905							0.843566	-0.265229
0.844439	-0.021101							0.844232	-0.265856
0.845105	-0.021359							0.844898	-0.266367
0.845772	-0.021872							0.845565	-0.266793
0.846438	-0.022405							0.846231	-0.267169
0.847104	-0.022999							0.846897	-0.267379
0.84777	-0.023844							0.847563	-0.267488
0.848436	-0.024715							0.848229	-0.267597
0.849102	-0.025587							0.848895	-0.267706
0.849768	-0.026452							0.849561	-0.26775
0.850434	-0.026914							0.850227	-0.267727
0.851101	-0.027245							0.850894	-0.26769
0.851767	-0.027573							0.85156	-0.267462
0.852433	-0.027504							0.852226	-0.267034
0.853099	-0.02715							0.852892	-0.266567
0.853765	-0.026775							0.853558	-0.266103
0.854431	-0.026406							0.854224	-0.265726
0.855097	-0.026061							0.85489	-0.265769
0.855763	-0.025816							0.855556	-0.266072
0.856429	-0.025571							0.856223	-0.266376
0.857096	-0.025331							0.856889	-0.266903
0.857762	-0.025051							0.857555	-0.267608
0.858428	-0.024748							0.858221	-0.268334
0.859094	-0.024446							0.858887	-0.269059
0.85976	-0.024145							0.859553	-0.269548
0.860426	-0.023909							0.860219	-0.26978
0.861092	-0.023704							0.860885	-0.269945
0.861758	-0.023498							0.861552	-0.269934
0.862425	-0.023295							0.862218	-0.269394
0.863091	-0.023117							0.862884	-0.268598
0.863757	-0.022938							0.86355	-0.267803
0.864423	-0.022761							0.864216	-0.267002
0.865089	-0.022585							0.864882	-0.266018
0.865755	-0.022523							0.865548	-0.264922
0.866421	-0.022491							0.866214	-0.263837
0.867087	-0.022458							0.866881	-0.263146
0.867754	-0.022437							0.867547	-0.262684
0.86842	-0.022431							0.868213	-0.262223
0.869086	-0.022426							0.868879	-0.26176
0.869752	-0.022412							0.869545	-0.261303
0.870418	-0.022135							0.870211	-0.260869
0.871084	-0.021501							0.870877	-0.260448
0.87175	-0.02086							0.871543	-0.260099
0.872416	-0.020203							0.872209	-0.259899
0.873082	-0.019419							0.872876	-0.259757
0.873749	-0.018634							0.873542	-0.259616
0.874415	-0.017852							0.874208	-0.259475
0.875081	-0.017079							0.874874	-0.259241
0.875747	-0.016488							0.87554	-0.2589
0.876413	-0.015971							0.876206	-0.258525
0.877079	-0.015461							0.876872	-0.257774
0.877745	-0.015033							0.877539	-0.256747
0.878411	-0.014633							0.878205	-0.255678
0.879077	-0.014239							0.878871	-0.254607
0.879744	-0.013835							0.879537	-0.253601
0.88041	-0.013345							0.880203	-0.252774
0.881076	-0.012615							0.880869	-0.252018
0.881742	-0.011893							0.881535	-0.251411
0.882408	-0.011221							0.882201	-0.2512
0.883074	-0.010699							0.882868	-0.251133
0.88374	-0.010178							0.883534	-0.251067
0.884406	-0.009659							0.8842	-0.251001
0.885073	-0.009191							0.884866	-0.25118
0.885739	-0.009097							0.885532	-0.25152
0.886405	-0.00925							0.886198	-0.251883
0.887071	-0.009413							0.886864	-0.252006
0.887737	-0.009628							0.88753	-0.251881
0.888403	-0.009899							0.888196	-0.251698
0.889069	-0.010182							0.888863	-0.251517
0.889735	-0.010465							0.889529	-0.251347
0.890402	-0.010748							0.890195	-0.250975
0.891068	-0.011064							0.890861	-0.25045
0.891734	-0.011404							0.891527	-0.24991
0.8924	-0.011747							0.892193	-0.249549
0.893066	-0.012197							0.892859	-0.249399
0.893732	-0.012681							0.893525	-0.249249
0.894398	-0.013168							0.894192	-0.249098
0.895064	-0.013657							0.894858	-0.249071
0.89573	-0.014144							0.895524	-0.249499
0.896397	-0.014608							0.89619	-0.25031
0.897063	-0.015069							0.896856	-0.251014
0.897729	-0.015382							0.897522	-0.251469
0.898395	-0.015325							0.898188	-0.251784
0.899061	-0.015206							0.898854	-0.252097
0.899727	-0.015088							0.899521	-0.252411
0.900393	-0.014968							0.900187	-0.25244
0.901059	-0.01484							0.900853	-0.25212
0.901726	-0.014695							0.901519	-0.2518
0.902392	-0.014549							0.902185	-0.251618
0.903058	-0.014721							0.902851	-0.251611
0.903724	-0.014942							0.903517	-0.251622
0.90439	-0.015163							0.904183	-0.251633
0.905056	-0.015383							0.90485	-0.25159
0.905722	-0.015617							0.905516	-0.251408
0.906388	-0.01597							0.906182	-0.251139
0.907054	-0.01634							0.906848	-0.250871
0.907721	-0.016707							0.907514	-0.250598
0.908387	-0.016988							0.90818	-0.250326
0.909053	-0.01726							0.908846	-0.250054
0.909719	-0.017533							0.909512	-0.249783
0.910385	-0.017806							0.910179	-0.249792
0.911051	-0.018							0.910845	-0.250149
0.911717	-0.018156							0.911511	-0.250538
0.912383	-0.018309							0.912177	-0.250538
0.91305	-0.018571							0.912843	-0.250202
0.913716	-0.018953							0.913509	-0.249866
0.914382	-0.019346							0.914175	-0.249529
0.915048	-0.019736							0.914841	-0.249085
0.915714	-0.020093							0.915508	-0.248291
0.91638	-0.020288							0.916174	-0.247262
0.917046	-0.020472							0.91684	-0.246503
0.917712	-0.020668							0.917506	-0.246094
0.918378	-0.020968							0.918172	-0.245781
0.919045	-0.021273							0.918838	-0.245467
0.919711	-0.021578							0.919504	-0.245152
0.920377	-0.021881							0.92017	-0.245021
0.921043	-0.022133							0.920837	-0.245157
0.921709	-0.022332							0.921503	-0.245375
0.922375	-0.022527							0.922169	-0.245455
0.923041	-0.02249							0.922835	-0.245441
0.923707	-0.022391							0.923501	-0.245426
0.924374	-0.022292							0.924167	-0.245411
0.92504	-0.022192							0.924833	-0.245343
0.925706	-0.022093							0.925499	-0.245025
0.926372	-0.021861							0.926166	-0.244553
0.927038	-0.021617							0.926832	-0.24422
0.927704	-0.021355							0.927498	-0.244114
0.92837	-0.021066							0.928164	-0.2441
0.929036	-0.020777							0.92883	-0.244087
0.929703	-0.020486							0.929496	-0.244073
0.930369	-0.020203							0.930162	-0.244211
0.931035	-0.020104							0.930828	-0.244598
0.931701	-0.020392							0.931495	-0.245046
0.932367	-0.020661							0.932161	-0.245106
0.933033	-0.02049							0.932827	-0.244948
0.933699	-0.020272							0.933493	-0.24479
0.934365	-0.020054							0.934159	-0.244632
0.935031	-0.019835							0.934825	-0.244473
0.935698	-0.019593							0.935491	-0.244125
0.936364	-0.019006							0.936157	-0.243649
0.93703	-0.018441							0.936823	-0.243361
0.937696	-0.018137							0.93749	-0.24332
0.938362	-0.018075							0.938156	-0.243353
0.939028	-0.018018							0.938822	-0.243386
0.939694	-0.017963							0.939488	-0.243419
0.94036	-0.017905							0.940154	-0.243453
0.941027	-0.017844							0.94082	-0.243487
0.941693	-0.017853							0.941486	-0.243492
0.942359	-0.017895							0.942153	-0.243414
0.943025	-0.018012							0.942819	-0.243308
0.943691	-0.018153							0.943485	-0.243208
0.944357	-0.018295							0.944151	-0.243108
0.945023	-0.018436							0.944817	-0.243028
0.945689	-0.018577							0.945483	-0.243231
0.946355	-0.018626							0.946149	-0.243882
0.947022	-0.018554							0.946815	-0.244413
0.947688	-0.018275							0.947481	-0.244676
0.948354	-0.017823							0.948148	-0.244848
0.94902	-0.017341							0.948814	-0.24502
0.949686	-0.016858							0.94948	-0.245192
0.950352	-0.016374							0.950146	-0.245176
0.951018	-0.015879							0.950812	-0.244771
0.951684	-0.015299							0.951478	-0.244223
0.952351	-0.014698							0.952144	-0.243615
0.953017	-0.014315							0.95281	-0.242945
0.953683	-0.013989							0.953477	-0.242273
0.954349	-0.013662							0.954143	-0.241601
0.955015	-0.013338							0.954809	-0.240938
0.955681	-0.013014							0.955475	-0.240379
0.956347	-0.012883							0.956141	-0.239953
0.957013	-0.012843							0.956807	-0.239688
0.95768	-0.012888							0.957473	-0.239697
0.958346	-0.01306							0.958139	-0.239764
0.959012	-0.013255							0.958806	-0.239831
0.959678	-0.01345							0.959472	-0.239898
0.960344	-0.013645							0.960138	-0.239868
0.96101	-0.013857							0.960804	-0.239609
0.961676	-0.014092							0.96147	-0.239222
0.962342	-0.014332							0.962136	-0.238823
0.963008	-0.014312							0.962802	-0.23841
0.963675	-0.014183							0.963468	-0.237996
0.964341	-0.014043							0.964135	-0.237583
0.965007	-0.013903							0.964801	-0.237198
0.965673	-0.013763							0.965467	-0.23711
0.966339	-0.014025							0.966133	-0.23734
0.967005	-0.014386							0.966799	-0.237522
0.967671	-0.014752							0.967465	-0.23758
0.968337	-0.015118							0.968131	-0.237556
0.969003	-0.015481							0.968797	-0.237532
0.96967	-0.015848							0.969464	-0.237508
0.970336	-0.016211							0.97013	-0.237337
0.971002	-0.016344							0.970796	-0.236899
0.971668	-0.016212							0.971462	-0.236352
0.972334	-0.016054							0.972128	-0.235814
0.973	-0.015868							0.972794	-0.235285
0.973666	-0.015652							0.97346	-0.234762
0.974332	-0.015433							0.974126	-0.234236
0.974999	-0.015214							0.974793	-0.233728
0.975665	-0.014982							0.975459	-0.233293
0.976331	-0.014665							0.976125	-0.23291
0.976997	-0.014336							0.976791	-0.232527
0.977663	-0.014011							0.977457	-0.232206
0.978329	-0.014237							0.978123	-0.231953
0.978995	-0.014563							0.978789	-0.231706
0.979661	-0.014895							0.979455	-0.23146
0.980327	-0.015226							0.980122	-0.231382
0.980994	-0.015773							0.980788	-0.231544
0.98166	-0.016486							0.981454	-0.231775
0.982326	-0.017206							0.98212	-0.232007
0.982992	-0.017803							0.982786	-0.232246
0.983658	-0.017904							0.983452	-0.232492
0.984324	-0.017994							0.984118	-0.232739
0.98499	-0.018084							0.984784	-0.232999
0.985656	-0.018173							0.985451	-0.233329
0.986323	-0.01799							0.986117	-0.233709
0.986989	-0.017799							0.986783	-0.234089
0.987655	-0.017611							0.987449	-0.234403
0.988321	-0.017407							0.988115	-0.234634
0.988987	-0.017199							0.988781	-0.234842
0.989653	-0.016992							0.989447	-0.23505
0.990319	-0.016784							0.990113	-0.235036
0.990985	-0.016487							0.99078	-0.234794
0.991652	-0.016058							0.991446	-0.234509
0.992318	-0.015662							0.992112	-0.234245
0.992984	-0.015334							0.992778	-0.234178
0.99365	-0.015043							0.993444	-0.234245
0.994316	-0.014746							0.99411	-0.234313
0.994982	-0.014438							0.994776	-0.23438
0.995648	-0.01413							0.995442	-0.23446
0.996314	-0.014033							0.996108	-0.234546
0.99698	-0.014082							0.996775	-0.234629
0.997647	-0.014155							0.997441	-0.23471
0.998313	-0.014057							0.998107	-0.234796
0.998979	-0.013869							0.998773	-0.234886
0.999645	-0.013674							0.999439	-0.234978
1.00031	-0.013478							1.00011	-0.235097
1.00098	-0.013283							1.00077	-0.235332
1.00164	-0.013089							1.00144	-0.235677
1.00231	-0.012896							1.0021	-0.235968
1.00298	-0.012742							1.00277	-0.23604
1.00364	-0.012753							1.00344	-0.235907
1.00431	-0.012821							1.0041	-0.235775
1.00497	-0.012889							1.00477	-0.235641
1.00564	-0.012958							1.00543	-0.235504
1.00631	-0.013049							1.0061	-0.235356
1.00697	-0.013171							1.00677	-0.235207
1.00764	-0.013302							1.00743	-0.235138
1.0083	-0.013536							1.0081	-0.235242
1.00897	-0.013908							1.00876	-0.235347
1.00964	-0.014311							1.00943	-0.235452
1.0103	-0.014716							1.0101	-0.235556
1.01097	-0.015121							1.01076	-0.235621
1.01164	-0.01507							1.01143	-0.2356
1.0123	-0.014832							1.0121	-0.235512
1.01297	-0.014557							1.01276	-0.235176
1.01363	-0.014071							1.01343	-0.234572
1.0143	-0.01353							1.01409	-0.233964
1.01497	-0.012987							1.01476	-0.233362
1.01563	-0.012444							1.01543	-0.232756
1.0163	-0.011998							1.01609	-0.232146
1.01696	-0.01198							1.01676	-0.231529
1.01763	-0.012063							1.01743	-0.231091
1.0183	-0.012147							1.01809	-0.230994
1.01896	-0.012232							1.01876	-0.230932
1.01963	-0.012317							1.01942	-0.230871
1.02029	-0.012402							1.02009	-0.230809
1.02096	-0.012487							1.02076	-0.230793
1.02163	-0.012585							1.02142	-0.230871
1.02229	-0.012687							1.02209	-0.230913
1.02296	-0.012791							1.02275	-0.230686
1.02363	-0.012944							1.02342	-0.230209
1.02429	-0.013144							1.02409	-0.229729
1.02496	-0.01335							1.02475	-0.229251
1.02562	-0.013556							1.02542	-0.22876
1.02629	-0.013711							1.02608	-0.228115
1.02696	-0.013804							1.02675	-0.227287
1.02762	-0.013887							1.02742	-0.226686
1.02829	-0.013923							1.02808	-0.226438
1.02895	-0.013766							1.02875	-0.226228
1.02962	-0.013578							1.02941	-0.226018
1.03029	-0.013388							1.03008	-0.225807
1.03095	-0.013199							1.03075	-0.225597
1.03162	-0.013222							1.03141	-0.225388
1.03228	-0.013299							1.03208	-0.22529
1.03295	-0.013379							1.03275	-0.225414
1.03362	-0.01362							1.03341	-0.225633
1.03428	-0.013951							1.03408	-0.225854
1.03495	-0.01429							1.03474	-0.226074
1.03561	-0.014631							1.03541	-0.226381
1.03628	-0.014924							1.03608	-0.226923
1.03695	-0.015021							1.03674	-0.22762
1.03761	-0.0151							1.03741	-0.227998
1.03828	-0.015178							1.03807	-0.227933
1.03895	-0.015257							1.03874	-0.227778
1.03961	-0.015335							1.03941	-0.227624
1.04028	-0.015413							1.04007	-0.227469
1.04094	-0.015492							1.04074	-0.227192
1.04161	-0.015442							1.0414	-0.226782
1.04228	-0.015255							1.04207	-0.226421
1.04294	-0.015058							1.04274	-0.226179
1.04361	-0.014817							1.0434	-0.226008
1.04428	-0.014507							1.04407	-0.225837
1.04494	-0.014193							1.04474	-0.225667
1.04561	-0.013899							1.0454	-0.225584
1.04627	-0.013644							1.04607	-0.225792
1.04694	-0.01356							1.04673	-0.226195
1.04761	-0.013536							1.0474	-0.22667
1.04827	-0.013511							1.04807	-0.227241
1.04894	-0.013513							1.04873	-0.22784
1.0496	-0.01353							1.0494	-0.228417
1.05027	-0.013547							1.05007	-0.228959
1.05094	-0.013565							1.05073	-0.229344
1.0516	-0.013581							1.0514	-0.229423
1.05227	-0.013597							1.05206	-0.229461
1.05293	-0.013613							1.05273	-0.229456
1.0536	-0.01351							1.0534	-0.22933
1.05427	-0.013223							1.05406	-0.229204
1.05493	-0.012873							1.05473	-0.229079
1.0556	-0.012524							1.05539	-0.228992
1.05627	-0.012172							1.05606	-0.229136
1.05693	-0.01178							1.05673	-0.229599
1.0576	-0.01134							1.05739	-0.230041
1.05826	-0.010888							1.05806	-0.230394
1.05893	-0.010525							1.05872	-0.230679
1.0596	-0.010245							1.05939	-0.230964
1.06026	-0.009986							1.06006	-0.231247
1.06093	-0.009725							1.06072	-0.231394
1.06159	-0.009502							1.06139	-0.231106
1.06226	-0.009446							1.06205	-0.23077
1.06293	-0.009457							1.06272	-0.230624
1.06359	-0.009486							1.06339	-0.231032
1.06426	-0.009591							1.06405	-0.2315
1.06492	-0.009726							1.06472	-0.231969
1.06559	-0.00986							1.06539	-0.232369
1.06626	-0.009995							1.06605	-0.232533
1.06692	-0.009999							1.06672	-0.232572
1.06759	-0.009896							1.06738	-0.232556
1.06825	-0.00977							1.06805	-0.232311
1.06892	-0.009734							1.06872	-0.231849
1.06959	-0.009754							1.06938	-0.231388
1.07025	-0.009783							1.07005	-0.230929
1.07092	-0.009812							1.07071	-0.23067
1.07159	-0.00984							1.07138	-0.230942
1.07225	-0.009869							1.07205	-0.231333
1.07292	-0.009898							1.07271	-0.231787
1.07358	-0.009817							1.07338	-0.232409
1.07425	-0.009266							1.07404	-0.233091
1.07492	-0.008563							1.07471	-0.233772
1.07558	-0.007866							1.07538	-0.234421
1.07625	-0.007167							1.07604	-0.234958
1.07692	-0.006503							1.07671	-0.235398
1.07758	-0.005909							1.07738	-0.235826
1.07825	-0.005328							1.07804	-0.236088
1.07891	-0.004896							1.07871	-0.236081
1.07958	-0.00457							1.07937	-0.236073
1.08024	-0.004261							1.08004	-0.236066
1.08091	-0.003955							1.08071	-0.236008
1.08158	-0.003647							1.08137	-0.23584
1.08224	-0.003305							1.08204	-0.235634
1.08291	-0.002955							1.08271	-0.235461
1.08358	-0.002604							1.08337	-0.235382
1.08424	-0.002316							1.08404	-0.235371
1.08491	-0.002046							1.0847	-0.23536
1.08557	-0.001781							1.08537	-0.235357
1.08624	-0.001515							1.08604	-0.235426
1.08691	-0.001399							1.0867	-0.235583
1.08757	-0.001466							1.08737	-0.23574
1.08824	-0.001566							1.08803	-0.235966
1.08891	-0.001713							1.0887	-0.236329
1.08957	-0.00198							1.08937	-0.236751
1.09024	-0.002273							1.09003	-0.237174
1.0909	-0.002565							1.0907	-0.237636
1.09157	-0.002854							1.09136	-0.238186
1.09224	-0.00303							1.09203	-0.238787
1.0929	-0.003135							1.0927	-0.239389
1.09357	-0.003232							1.09336	-0.239894
1.09423	-0.003496							1.09403	-0.240278
1.0949	-0.003956							1.09469	-0.240649
1.09557	-0.004442							1.09536	-0.24102
1.09623	-0.004928							1.09603	-0.24105
1.0969	-0.00539							1.09669	-0.24066
1.09756	-0.005767							1.09736	-0.240228
1.09823	-0.006129							1.09803	-0.23981
1.0989	-0.006361							1.09869	-0.239428
1.09956	-0.00618							1.09936	-0.239063
1.10023	-0.00591							1.10002	-0.238698
1.10089	-0.005623							1.10069	-0.238433
1.10156	-0.005323							1.10136	-0.23842
1.10223	-0.004951							1.10202	-0.238555
1.10289	-0.004507							1.10269	-0.238669
1.10356	-0.004049							1.10335	-0.238631
1.10423	-0.00369							1.10402	-0.238435
1.10489	-0.003504							1.10469	-0.238232
1.10556	-0.003392							1.10535	-0.238015
1.10622	-0.003279							1.10602	-0.237755
1.10689	-0.003252							1.10668	-0.237316
1.10756	-0.003629							1.10735	-0.236804
1.10822	-0.004242							1.10802	-0.236284
1.10889	-0.004785							1.10868	-0.23572
1.10956	-0.004985							1.10935	-0.235127
1.11022	-0.004991							1.11002	-0.234536
1.11089	-0.004996							1.11068	-0.233954
1.11155	-0.005001							1.11135	-0.233491
1.11222	-0.00489							1.11201	-0.233349
1.11288	-0.004656							1.11268	-0.233207
1.11355	-0.00439							1.11335	-0.233162
1.11422	-0.004301							1.11401	-0.233484
1.11488	-0.004397							1.11468	-0.233891
1.11555	-0.004538							1.11535	-0.2343
1.11622	-0.004681							1.11601	-0.234689
1.11688	-0.004822							1.11668	-0.234993
1.11755	-0.004915							1.11734	-0.235208
1.11821	-0.004976							1.11801	-0.235381
1.11888	-0.005057							1.11868	-0.235322
1.11955	-0.005246							1.11934	-0.234952
1.12021	-0.005488							1.12001	-0.234585
1.12088	-0.005729							1.12067	-0.234217
1.12155	-0.005971							1.12134	-0.233808
1.12221	-0.006175							1.12201	-0.233252
1.12288	-0.006271							1.12267	-0.232619
1.12354	-0.006322							1.12334	-0.232039
1.12421	-0.006177							1.124	-0.231617
1.12488	-0.005913							1.12467	-0.231227
1.12554	-0.005639							1.12534	-0.230837
1.12621	-0.005364							1.126	-0.230448
1.12687	-0.005091							1.12667	-0.230118
1.12754	-0.004685							1.12733	-0.22994
1.12821	-0.004081							1.128	-0.229789
1.12887	-0.003399							1.12867	-0.229689
1.12954	-0.00264							1.12933	-0.229668
1.1302	-0.001857							1.13	-0.229646
1.13087	-0.001071							1.13067	-0.229625
1.13154	-0.000286							1.13133	-0.229593
1.1322	0.000403							1.132	-0.229527
1.13287	0.000675							1.13266	-0.229437
1.13353	0.000796							1.13333	-0.229322
1.1342	0.000693							1.134	-0.229146
1.13487	0.000407							1.13466	-0.228964
1.13553	8.7e-05							1.13533	-0.228781
1.1362	-0.000233							1.136	-0.228613
1.13687	-0.000554							1.13666	-0.228575
1.13753	-0.000747							1.13733	-0.228752
1.1382	-0.000766							1.13799	-0.228973
1.13886	-0.000813							1.13866	-0.229328
1.13953	-0.00105							1.13932	-0.229767
1.1402	-0.001343							1.13999	-0.230208
1.14086	-0.001635							1.14066	-0.230646
1.14153	-0.001928							1.14132	-0.231104
1.14219	-0.002314							1.14199	-0.231602
1.14286	-0.003104							1.14266	-0.23212
1.14353	-0.004005							1.14332	-0.232434
1.14419	-0.004636							1.14399	-0.232406
1.14486	-0.00501							1.14465	-0.232378
1.14552	-0.005332							1.14532	-0.23235
1.14619	-0.005652							1.14599	-0.232322
1.14686	-0.005973							1.14665	-0.232122
1.14752	-0.006067							1.14732	-0.231609
1.14819	-0.006004							1.14799	-0.231091
1.14885	-0.006025							1.14865	-0.230728
1.14952	-0.006325							1.14932	-0.230457
1.15019	-0.006684							1.14998	-0.230185
1.15085	-0.007044							1.15065	-0.229913
1.15152	-0.007402							1.15132	-0.229716
1.15219	-0.007716							1.15198	-0.229791
1.15285	-0.007904							1.15265	-0.230087
1.15352	-0.008059							1.15331	-0.230209
1.15418	-0.008194							1.15398	-0.230133
1.15485	-0.008306							1.15465	-0.230057
1.15552	-0.008412							1.15531	-0.229981
1.15618	-0.008519							1.15598	-0.229907
1.15685	-0.008625							1.15664	-0.229769
1.15752	-0.008879							1.15731	-0.229516
1.15818	-0.009295							1.15798	-0.229214
1.15885	-0.009702							1.15864	-0.228798
1.15951	-0.00987							1.15931	-0.228304
1.16018	-0.009835							1.15997	-0.227813
1.16085	-0.009799							1.16064	-0.22732
1.16151	-0.009764							1.16131	-0.226823
1.16218	-0.009742							1.16197	-0.226288
1.16284	-0.009784							1.16264	-0.225658
1.16351	-0.009872							1.16331	-0.225125
1.16418	-0.009896							1.16397	-0.225189
1.16484	-0.009823							1.16464	-0.225254
1.16551	-0.009715							1.1653	-0.225319
1.16617	-0.009607							1.16597	-0.225383
1.16684	-0.009499							1.16664	-0.225461
1.16751	-0.009218							1.1673	-0.22561
1.16817	-0.008728							1.16797	-0.225759
1.16884	-0.008178							1.16864	-0.225859
1.16951	-0.007787							1.1693	-0.22593
1.17017	-0.007515							1.16997	-0.226001
1.17084	-0.007242							1.17063	-0.226073
1.1715	-0.006971							1.1713	-0.22612
1.17217	-0.006643							1.17196	-0.226035
1.17284	-0.006147							1.17263	-0.225843
1.1735	-0.00556							1.1733	-0.225557
1.17417	-0.004908							1.17396	-0.224856
1.17483	-0.004151							1.17463	-0.224057
1.1755	-0.003351							1.1753	-0.223261
1.17617	-0.002553							1.17596	-0.222464
1.17683	-0.001756							1.17663	-0.221779
1.1775	-0.001168							1.17729	-0.221528
1.17816	-0.00086							1.17796	-0.221282
1.17883	-0.000643							1.17863	-0.221082
1.1795	-0.00048							1.17929	-0.220966
1.18016	-0.000357							1.17996	-0.220849
1.18083	-0.000238							1.18063	-0.220733
1.18149	-0.000118							1.18129	-0.220581
1.18216	8.5e-05							1.18196	-0.220274
1.18283	0.000536							1.18262	-0.219851
1.18349	0.001102							1.18329	-0.219433
1.18416	0.001668							1.18396	-0.219028
1.18483	0.002253							1.18462	-0.218629
1.18549	0.002845							1.18529	-0.218229
1.18616	0.003436							1.18595	-0.217841
1.18682	0.004029							1.18662	-0.21757
1.18749	0.004581							1.18729	-0.217558
1.18816	0.005112							1.18795	-0.217547
1.18882	0.005637							1.18862	-0.217699
1.18949	0.006098							1.18928	-0.21827
1.19016	0.00649							1.18995	-0.218883
1.19082	0.006864							1.19062	-0.219496
1.19149	0.007237							1.19128	-0.220139
1.19215	0.007578							1.19195	-0.22088
1.19282	0.007615							1.19261	-0.221665
1.19348	0.007522							1.19328	-0.222377
1.19415	0.007428							1.19395	-0.222738
1.19482	0.00757							1.19461	-0.222713
1.19548	0.007838							1.19528	-0.222687
1.19615	0.008117							1.19595	-0.222661
1.19682	0.008397							1.19661	-0.222406
1.19748	0.008592							1.19728	-0.221684
1.19815	0.008697							1.19794	-0.220961
1.19881	0.008781							1.19861	-0.220329
1.19948	0.008774							1.19928	-0.219897
1.20015	0.008373							1.19994	-0.219507
1.20081	0.007833							1.20061	-0.219117
1.20148	0.007293							1.20128	-0.218746
1.20215	0.006756							1.20194	-0.218419
1.20281	0.006425							1.20261	-0.218115
1.20348	0.006164							1.20327	-0.217779
1.20414	0.005904							1.20394	-0.217339
1.20481	0.00576							1.2046	-0.216815
1.20548	0.005686							1.20527	-0.216292
1.20614	0.005625							1.20594	-0.215767
1.20681	0.005566							1.2066	-0.215433
1.20747	0.005457							1.20727	-0.215442
1.20814	0.005243							1.20794	-0.215526
1.20881	0.004967							1.2086	-0.215732
1.20947	0.004691							1.20927	-0.216114
1.21014	0.004575							1.20993	-0.216477
1.2108	0.004663							1.2106	-0.216822
1.21147	0.004751							1.21127	-0.217166
1.21214	0.004839							1.21193	-0.217504
1.2128	0.004967							1.2126	-0.217759
1.21347	0.005149							1.21327	-0.218017
1.21413	0.005336							1.21393	-0.218314
1.2148	0.005504							1.2146	-0.218649
1.21547	0.005625							1.21526	-0.218983
1.21613	0.005714							1.21593	-0.219318
1.2168	0.005804							1.2166	-0.219649
1.21747	0.005891							1.21726	-0.219966
1.21813	0.005965							1.21793	-0.220276
1.2188	0.006028							1.21859	-0.22057
1.21946	0.00609							1.21926	-0.220718
1.22013	0.006162							1.21993	-0.220807
1.2208	0.006245							1.22059	-0.220895
1.22146	0.00633							1.22126	-0.220983
1.22213	0.006415							1.22192	-0.221003
1.2228	0.006545							1.22259	-0.220524
1.22346	0.006751							1.22326	-0.219985
1.22413	0.006986							1.22392	-0.219447
1.22479	0.007234							1.22459	-0.218908
1.22546	0.007508							1.22525	-0.218372
1.22612	0.007796							1.22592	-0.217831
1.22679	0.008085							1.22659	-0.217329
1.22746	0.008372							1.22725	-0.217119
1.22812	0.008482							1.22792	-0.217392
1.22879	0.008414							1.22859	-0.217656
1.22946	0.008313							1.22925	-0.217875
1.23012	0.00806							1.22992	-0.218053
1.23079	0.00769							1.23058	-0.218233
1.23145	0.007318							1.23125	-0.218412
1.23212	0.006946							1.23192	-0.218545
1.23279	0.006644							1.23258	-0.218447
1.23345	0.006674							1.23325	-0.218293
1.23412	0.006922							1.23392	-0.218097
1.23479	0.007181							1.23458	-0.217692
1.23545	0.007452							1.23525	-0.217208
1.23612	0.007726							1.23591	-0.216722
1.23678	0.008							1.23658	-0.216253
1.23745	0.008275							1.23724	-0.215883
1.23812	0.008459							1.23791	-0.215615
1.23878	0.008556							1.23858	-0.215372
1.23945	0.008632							1.23924	-0.215263
1.24011	0.008666							1.23991	-0.215346
1.24078	0.008674							1.24058	-0.215429
1.24145	0.008681							1.24124	-0.215513
1.24211	0.008688							1.24191	-0.215527
1.24278	0.008695							1.24257	-0.215305
1.24344	0.008479							1.24324	-0.215081
1.24411	0.008122							1.24391	-0.214925
1.24478	0.007911							1.24457	-0.215026
1.24544	0.007851							1.24524	-0.215268
1.24611	0.00783							1.24591	-0.215509
1.24677	0.007808							1.24657	-0.215741
1.24744	0.007786							1.24724	-0.215933
1.24811	0.00779							1.2479	-0.216094
1.24877	0.007844							1.24857	-0.216249
1.24944	0.00792							1.24924	-0.216313
1.25011	0.007704							1.2499	-0.216186
1.25077	0.007333							1.25057	-0.216059
1.25144	0.006962							1.25123	-0.215933
1.2521	0.006592							1.2519	-0.215849
1.25277	0.006219							1.25257	-0.215896
1.25344	0.005835							1.25323	-0.21599
1.2541	0.005443							1.2539	-0.216111
1.25477	0.005134							1.25456	-0.216358
1.25543	0.004952							1.25523	-0.216753
1.2561	0.004809							1.2559	-0.217147
1.25677	0.004667							1.25656	-0.217546
1.25743	0.004524							1.25723	-0.217942
1.2581	0.004364							1.25789	-0.218338
1.25876	0.004182							1.25856	-0.218737
1.25943	0.004003							1.25923	-0.21901
1.2601	0.003766							1.25989	-0.218989
1.26076	0.003445							1.26056	-0.218902
1.26143	0.003071							1.26123	-0.218816
1.2621	0.002686							1.26189	-0.218745
1.26276	0.00231							1.26256	-0.218721
1.26343	0.00205							1.26322	-0.218729
1.26409	0.001951							1.26389	-0.218746
1.26476	0.001848							1.26456	-0.218813
1.26543	0.001724							1.26522	-0.219005
1.26609	0.001577							1.26589	-0.219208
1.26676	0.001429							1.26656	-0.219412
1.26743	0.001281							1.26722	-0.21962
1.26809	0.001127							1.26789	-0.220057
1.26876	0.00096							1.26855	-0.220593
1.26942	0.000787							1.26922	-0.221126
1.27009	0.000563							1.26988	-0.221468
1.27076	0.000216							1.27055	-0.22179
1.27142	-0.000202							1.27122	-0.222113
1.27209	-0.00062							1.27188	-0.222429
1.27275	-0.001037							1.27255	-0.222634
1.27342	-0.001423							1.27322	-0.222607
1.27409	-0.001771							1.27388	-0.222588
1.27475	-0.002118							1.27455	-0.222726
1.27542	-0.002434							1.27521	-0.223082
1.27608	-0.002707							1.27588	-0.223439
1.27675	-0.002973							1.27655	-0.223795
1.27742	-0.003236							1.27721	-0.22413
1.27808	-0.003606							1.27788	-0.224194
1.27875	-0.004153							1.27855	-0.224086
1.27941	-0.004751							1.27921	-0.223939
1.28008	-0.005322							1.27988	-0.223324
1.28075	-0.005602							1.28054	-0.222601
1.28141	-0.005581							1.28121	-0.221872
1.28208	-0.005561							1.28188	-0.22115
1.28275	-0.005541							1.28254	-0.220482
1.28341	-0.005306							1.28321	-0.220045
1.28408	-0.00484							1.28387	-0.219623
1.28474	-0.004374							1.28454	-0.219384
1.28541	-0.003912							1.28521	-0.219473
1.28608	-0.003475							1.28587	-0.219561
1.28674	-0.003059							1.28654	-0.21965
[truncated: 51,270 more rows]
